# Supplementary material for: (E)-N′-(4-Methoxy­benzyl­idene)thio­phene-2-carbohydrazide
Source: Acta Crystallogr Sect E Struct Rep Online. 2010 May 22;66(Pt 6):o1400. doi: 10.1107/S1600536810017836 (PMC2979446; doi:10.1107/S1600536810017836)
Supplement: Supplementary file 2 [file e-66-o1400-Isup2.hkl]

# 
# h,k,l, Fc-squared, Fo-squared, sigma(Fo-squared) and status flag 
# 
data_I
_shelx_title ' b4 in P2(1)/c' 
_shelx_refln_list_code          4 
_shelx_F_calc_maximum      140.20 
_exptl_crystal_F_000       544.00 
_reflns_d_resolution_high  0.7700 
 
loop_ 
 _symmetry_equiv_pos_as_xyz 
 'x, y, z' 
 '-x, y+1/2, -z+1/2' 
 '-x, -y, -z' 
 'x, -y-1/2, z-1/2' 
 
_cell_length_a    16.1057 
_cell_length_b     5.3292 
_cell_length_c    14.8119 
_cell_angle_alpha  90.000 
_cell_angle_beta  104.909 
_cell_angle_gamma  90.000 
 
_shelx_F_squared_multiplier     1.000 
 
loop_ 
 _refln_index_h 
 _refln_index_k 
 _refln_index_l 
 _refln_F_squared_calc 
 _refln_F_squared_meas 
 _refln_F_squared_sigma 
 _refln_observed_status 
   3   0   0     4887.01     4396.36     79.93 o 
   4   0   0      736.48      906.53     12.80 o 
   5   0   0     1865.10     1690.46     34.01 o 
   6   0   0       87.45       43.83      0.89 o 
   7   0   0       28.15       22.78      0.91 o 
   8   0   0     4265.08     4938.70     98.48 o 
   9   0   0      153.69      130.23      2.65 o 
  10   0   0     3699.20     4056.14     81.21 o 
  11   0   0      921.75      969.80     16.68 o 
  12   0   0       40.80       54.09      1.87 o 
  13   0   0      317.30      309.31      5.84 o 
  14   0   0        0.40        0.63      1.15 o 
  15   0   0      482.13      493.41     10.62 o 
  16   0   0      155.97      170.74      4.57 o 
  17   0   0       19.39       14.37      2.25 o 
  18   0   0       10.20       15.82      1.89 o 
  19   0   0        3.40        3.63      1.52 o 
  20   0   0       13.12       17.98      2.20 o 
   1   1   0      412.34      533.20      7.08 o 
   2   1   0     2399.62     2718.67     48.00 o 
   3   1   0      760.19      561.15      5.09 o 
   4   1   0     1947.86     1775.84     19.61 o 
   5   1   0       63.55       53.59      0.69 o 
   6   1   0      474.35      437.12      4.41 o 
   7   1   0      387.69      372.15      3.96 o 
   8   1   0      469.03      473.75      5.08 o 
   9   1   0      162.28      225.51      2.78 o 
  10   1   0       15.79        9.68      0.76 o 
  11   1   0     1178.53     1146.79     14.79 o 
  12   1   0       27.22       22.71      1.01 o 
  13   1   0       10.76        9.29      0.87 o 
  14   1   0      387.66      393.17      5.81 o 
  15   1   0        0.45        0.76      0.67 o 
  16   1   0       60.12       61.08      3.91 o 
  17   1   0      422.50      419.23      7.11 o 
  18   1   0       16.40        9.15      1.28 o 
  19   1   0       17.43       27.07      1.62 o 
  20   1   0        0.00       -0.10      1.10 o 
   0   2   0     4058.38     4683.67     72.48 o 
   1   2   0     3293.13     3694.65     42.22 o 
   2   2   0       50.05       73.28      0.85 o 
   3   2   0     2126.06     2297.30     21.81 o 
   4   2   0     2335.98     2794.29     30.38 o 
   5   2   0      215.88      195.53      1.80 o 
   6   2   0     1207.12     1316.15     22.71 o 
   7   2   0      138.86      110.81      1.16 o 
   8   2   0      123.97      131.96      1.47 o 
   9   2   0       41.13       40.75      1.09 o 
  10   2   0      112.44      112.35      1.72 o 
  11   2   0     1490.36     1492.79     19.16 o 
  12   2   0       51.68       50.08      1.35 o 
  13   2   0        4.14        3.66      0.71 o 
  14   2   0       41.11       44.92      1.33 o 
  15   2   0      103.01      105.55      2.42 o 
  16   2   0       55.47       51.05      1.67 o 
  17   2   0        0.17        0.30      0.68 o 
  18   2   0        1.12       -0.39      0.89 o 
  19   2   0       23.79       23.84      1.63 o 
   1   3   0        3.39        8.11      0.31 o 
   2   3   0     1482.66     1893.93     18.14 o 
   3   3   0       59.73       62.58      0.87 o 
   4   3   0       52.72       61.33      0.66 o 
   5   3   0       91.30      116.71      1.39 o 
   6   3   0      227.08      224.11      2.34 o 
   7   3   0      138.29      124.90      1.55 o 
   8   3   0        2.92        3.17      0.54 o 
   9   3   0        9.24        7.33      0.47 o 
  10   3   0      208.37      212.79      2.57 o 
  11   3   0       67.83       71.22      1.36 o 
  12   3   0       65.84       62.50      1.22 o 
  13   3   0       70.83       79.21      1.72 o 
  14   3   0       49.89       49.13      1.43 o 
  15   3   0        0.31        0.69      0.57 o 
  16   3   0       23.53       24.75      1.05 o 
  17   3   0       39.14       40.30      1.42 o 
  18   3   0        0.19        0.18      0.62 o 
   0   4   0       95.90       81.91      1.50 o 
   1   4   0        0.00        0.48      0.17 o 
   2   4   0      132.33      131.40      1.35 o 
   3   4   0       18.50       15.87      0.46 o 
   4   4   0       27.00       29.38      0.79 o 
   5   4   0        0.32        0.65      0.22 o 
   6   4   0        0.04        0.48      0.34 o 
   7   4   0      389.13      370.57      3.73 o 
   8   4   0       25.07       31.68      0.81 o 
   9   4   0       22.44       22.82      0.78 o 
  10   4   0       21.10       26.25      0.81 o 
  11   4   0       93.15       93.73      1.51 o 
  12   4   0       81.68       88.08      1.50 o 
  13   4   0        0.78        1.56      0.52 o 
  14   4   0        7.02        6.55      0.86 o 
  15   4   0       87.86       76.24      1.62 o 
  16   4   0       15.08       13.28      0.90 o 
   1   5   0      173.53      167.22      1.72 o 
   2   5   0        9.14        8.88      0.36 o 
   3   5   0        1.13        2.33      0.33 o 
   4   5   0        8.13        5.82      0.27 o 
   5   5   0        2.90        4.67      0.32 o 
   6   5   0       12.68       11.12      0.65 o 
   7   5   0        3.90        3.98      0.38 o 
   8   5   0        0.02        0.07      0.27 o 
   9   5   0       57.64       53.44      1.18 o 
  10   5   0        0.21        0.43      0.39 o 
  11   5   0        3.23        3.06      0.77 o 
  12   5   0        6.70        6.57      1.11 o 
  13   5   0        0.81        0.48      0.76 o 
   0   6   0       17.98       13.50      0.69 o 
   1   6   0       34.99       29.05      0.74 o 
   2   6   0        8.82        9.49      0.59 o 
   3   6   0      154.50      148.75      2.42 o 
   4   6   0        0.04        0.27      0.41 o 
   5   6   0        5.77        5.87      0.80 o 
   6   6   0       12.41       11.84      1.16 o 
   7   6   0       61.49       53.50      2.99 o 
   8   6   0       15.89       18.50      2.00 o 
   9   6   0        0.00        0.15      0.70 o 
  10   6   0        6.42        7.42      1.48 o 
 -20   1   1        1.25        2.96      1.09 o 
 -19   1   1        0.79       -0.32      1.07 o 
 -18   1   1       63.33       59.92      2.32 o 
 -17   1   1       10.54       10.03      1.30 o 
 -16   1   1        2.34        1.31      0.82 o 
 -15   1   1        4.93        6.26      1.02 o 
 -14   1   1      151.32      148.81      2.62 o 
 -13   1   1        9.05       13.93      1.03 o 
 -12   1   1        0.06        1.02      0.62 o 
 -11   1   1       40.74       35.68      2.42 o 
 -10   1   1      425.40      439.62      5.23 o 
  -9   1   1       45.77       61.46      1.10 o 
  -8   1   1       46.40       44.30      1.34 o 
  -7   1   1      155.01      158.68      1.73 o 
  -6   1   1       13.41       28.31      0.56 o 
  -5   1   1     1175.68     1557.72     20.32 o 
  -4   1   1     1352.68     1663.96     88.15 o 
  -3   1   1       96.58       88.30      2.15 o 
  -2   1   1      641.14      712.33     11.42 o 
  -1   1   1      493.17      563.74     12.44 o 
   0   1   1       95.77      116.15      1.29 o 
   1   1   1     2216.72     2545.48     27.18 o 
   2   1   1      219.86      149.02      2.14 o 
   3   1   1      568.79      678.36      8.71 o 
   4   1   1       31.70       41.97      0.73 o 
   5   1   1       50.58       36.35      0.56 o 
   6   1   1       27.08       25.34      0.51 o 
   7   1   1      391.14      427.19      4.46 o 
   8   1   1       14.94       23.52      0.71 o 
   9   1   1      217.14      261.62      3.19 o 
  10   1   1       15.18       25.07      1.03 o 
  11   1   1      135.40      121.91      2.24 o 
  12   1   1       96.52       93.93      1.92 o 
  13   1   1        2.35        2.26      0.71 o 
  14   1   1        1.16        0.67      0.67 o 
  15   1   1        4.83        5.22      0.91 o 
  16   1   1        2.68        1.89      1.07 o 
  17   1   1        0.01       -0.56      0.86 o 
  18   1   1        1.31       -0.05      0.97 o 
  19   1   1        0.15        0.08      0.68 o 
 -19   2   1       35.28       40.78      2.27 o 
 -18   2   1        5.63        6.35      1.10 o 
 -17   2   1       12.40       13.85      1.14 o 
 -16   2   1        2.76        2.66      0.90 o 
 -15   2   1        0.40        0.20      0.57 o 
 -14   2   1        2.61        1.85      0.64 o 
 -13   2   1        4.57        4.73      0.74 o 
 -12   2   1     1371.64     1381.81     18.06 o 
 -11   2   1       82.46       72.63      1.49 o 
 -10   2   1       66.14       71.65      1.64 o 
  -9   2   1      365.23      390.42      3.84 o 
  -8   2   1      438.79      486.18      5.51 o 
  -7   2   1       66.81      121.46      1.79 o 
  -6   2   1       98.75       50.23      0.68 o 
  -5   2   1        7.51       16.22      0.35 o 
  -4   2   1       45.24       33.73      0.43 o 
  -3   2   1        0.79       11.44      0.18 o 
  -2   2   1     2813.26     3344.27     37.34 o 
  -1   2   1        2.70        2.37      0.11 o 
   0   2   1       41.62       23.80      0.41 o 
   1   2   1      521.19      400.07      3.12 o 
   2   2   1       37.39       71.92      0.74 o 
   3   2   1      580.39      508.96      5.43 o 
   4   2   1      264.95      193.33      1.73 o 
   5   2   1      161.43      232.01      2.18 o 
   6   2   1      174.21      143.81      1.42 o 
   7   2   1       11.53       14.00      0.44 o 
   8   2   1      149.96      126.68      1.62 o 
   9   2   1      681.62      611.08      7.13 o 
  10   2   1      234.60      263.87      3.64 o 
  11   2   1       15.75       17.03      0.94 o 
  12   2   1        3.66        2.22      0.63 o 
  13   2   1       63.69       65.87      1.77 o 
  14   2   1        6.17        4.68      0.82 o 
  15   2   1       12.98       16.02      1.14 o 
  16   2   1      119.16      135.33      2.77 o 
  17   2   1        0.01        0.77      0.75 o 
  18   2   1       46.97       52.48      2.06 o 
  19   2   1       59.04       73.19      2.58 o 
 -18   3   1       13.78       14.32      1.37 o 
 -17   3   1        0.01       -0.52      0.53 o 
 -16   3   1        7.65        9.90      0.85 o 
 -15   3   1        1.26        2.74      0.70 o 
 -14   3   1      100.96      100.42      1.71 o 
 -13   3   1       30.57       27.19      0.91 o 
 -12   3   1        9.54       10.93      0.60 o 
 -11   3   1       25.98       29.21      0.90 o 
 -10   3   1      168.52      159.98      2.03 o 
  -9   3   1       82.01      110.77      1.46 o 
  -8   3   1      645.52      646.64      6.61 o 
  -7   3   1      206.14      189.90      2.12 o 
  -6   3   1      109.63      136.35      1.50 o 
  -5   3   1      466.76      404.59      3.20 o 
  -4   3   1       36.31       60.49      0.74 o 
  -3   3   1        3.07        1.49      0.21 o 
  -2   3   1      507.00      433.45      6.36 o 
  -1   3   1       52.25       52.91      0.80 o 
   0   3   1      136.29      121.74      1.61 o 
   1   3   1      157.59      183.92      1.98 o 
   2   3   1      655.98      600.78      5.27 o 
   3   3   1      159.74      117.90      1.38 o 
   4   3   1       37.70       48.35      0.72 o 
   5   3   1     2562.34     2895.50     33.31 o 
   6   3   1      203.37      196.10      2.08 o 
   7   3   1      154.22      151.62      1.67 o 
   8   3   1      950.91      946.95      9.93 o 
   9   3   1      552.44      594.92      6.51 o 
  10   3   1      114.36      122.28      1.85 o 
  11   3   1        8.27        5.92      0.67 o 
  12   3   1       17.80       15.94      0.77 o 
  13   3   1       51.83       61.70      1.57 o 
  14   3   1        1.41        2.37      0.66 o 
  15   3   1      224.08      227.49      4.04 o 
  16   3   1       93.02       94.87      1.98 o 
  17   3   1        4.47        2.61      0.85 o 
 -16   4   1      191.40      186.56      2.91 o 
 -15   4   1       37.08       34.04      1.12 o 
 -14   4   1       44.13       49.31      1.21 o 
 -13   4   1       57.48       60.43      1.32 o 
 -12   4   1      213.59      209.26      2.74 o 
 -11   4   1      220.40      222.76      2.87 o 
 -10   4   1        2.86        3.48      0.43 o 
  -9   4   1      527.99      504.51      5.15 o 
  -8   4   1      127.61      125.39      1.48 o 
  -7   4   1       55.79       56.84      0.98 o 
  -6   4   1      638.67      651.10      6.81 o 
  -5   4   1        0.29        1.99      0.18 o 
  -4   4   1      176.19      170.79      2.63 o 
  -3   4   1      371.03      358.46      3.36 o 
  -2   4   1       80.03       75.27      0.86 o 
  -1   4   1      213.85      199.27      1.74 o 
   0   4   1       14.46       23.13      0.43 o 
   1   4   1      574.28      584.76      5.40 o 
   2   4   1        0.67        2.97      0.30 o 
   3   4   1       88.28       92.15      1.38 o 
   4   4   1      567.38      582.85      6.14 o 
   5   4   1       85.09       83.81      1.12 o 
   6   4   1       49.42       36.33      0.65 o 
   7   4   1       42.07       40.27      0.80 o 
   8   4   1       31.00       31.74      0.73 o 
   9   4   1      336.73      332.27      3.79 o 
  10   4   1        2.56        2.03      0.47 o 
  11   4   1       54.45       58.75      1.31 o 
  12   4   1      132.38      138.42      2.36 o 
  13   4   1      119.82      112.83      1.96 o 
  14   4   1        0.14       -0.13      0.53 o 
  15   4   1        1.27        0.72      0.63 o 
  16   4   1       37.01       39.33      1.60 o 
 -14   5   1        4.79        5.11      1.24 o 
 -13   5   1       87.34       89.26      2.33 o 
 -12   5   1       73.64       73.58      2.42 o 
 -11   5   1        2.67        3.50      0.87 o 
 -10   5   1       13.54       13.80      0.95 o 
  -9   5   1       19.30       19.15      1.16 o 
  -8   5   1      110.15      105.36      5.06 o 
  -7   5   1      140.83      124.86      2.83 o 
  -6   5   1      122.81      137.67      2.40 o 
  -5   5   1      209.20      217.90      3.62 o 
  -4   5   1        7.37        5.61      0.75 o 
  -3   5   1      100.32       91.24      1.28 o 
  -2   5   1      303.77      303.27      2.90 o 
  -1   5   1       53.46       52.85      0.69 o 
   0   5   1       73.54       69.52      0.86 o 
   1   5   1      338.16      348.42      3.36 o 
   2   5   1      303.71      301.14      2.98 o 
   3   5   1      390.11      404.85      5.57 o 
   4   5   1       14.14       11.54      0.55 o 
   5   5   1      171.35      172.64      2.14 o 
   6   5   1       77.46       83.37      1.79 o 
   7   5   1       41.66       45.16      0.96 o 
   8   5   1      300.81      296.20      4.01 o 
   9   5   1       63.00       64.70      1.28 o 
  10   5   1       16.00       16.77      0.77 o 
  11   5   1       40.64       39.64      1.32 o 
  12   5   1        0.10       -0.12      0.65 o 
  13   5   1       55.36       58.09      2.41 o 
 -10   6   1        3.23        2.67      1.19 o 
  -9   6   1       17.28       16.52      1.76 o 
  -8   6   1       14.20       16.83      1.50 o 
  -7   6   1        0.52        0.62      1.39 o 
  -6   6   1       10.46        9.56      2.44 o 
  -5   6   1       51.78       40.55      1.21 o 
  -4   6   1       77.29       85.09      1.71 o 
  -3   6   1       49.68       48.69      1.20 o 
  -2   6   1       59.04       65.88      1.59 o 
  -1   6   1       34.97       38.69      0.96 o 
   0   6   1       11.62       12.26      0.63 o 
   1   6   1       92.72       91.40      3.01 o 
   2   6   1        6.47        8.61      0.48 o 
   3   6   1       61.63       60.04      1.38 o 
   4   6   1       19.71       17.19      0.75 o 
   5   6   1      110.01      102.92      2.59 o 
   6   6   1        0.72        0.42      0.78 o 
   7   6   1       17.00       12.27      1.16 o 
   8   6   1       27.76       27.26      1.73 o 
   9   6   1       81.59       87.39      3.15 o 
 -20   0   2      103.14      106.97      4.14 o 
 -19   0   2       53.40       56.81      2.90 o 
 -18   0   2      101.88      101.87      4.12 o 
 -17   0   2        0.14        1.41      1.38 o 
 -16   0   2        0.69        1.74      1.13 o 
 -15   0   2      493.52      506.09      9.83 o 
 -14   0   2       11.91       10.37      1.51 o 
 -13   0   2      125.19      145.98      3.26 o 
 -12   0   2       23.92       38.74      1.96 o 
 -11   0   2      871.50     1019.17     18.44 o 
 -10   0   2      330.26      312.77      5.94 o 
  -9   0   2      283.23      318.86      7.90 o 
  -8   0   2      143.87       73.27     11.30 o 
  -7   0   2      401.42      296.00      4.28 o 
  -6   0   2       68.20       89.76      3.53 o 
  -5   0   2     1952.88     1952.73     31.49 o 
  -4   0   2      153.29      249.50      3.38 o 
  -3   0   2    16370.63    13371.88    310.28 o 
  -2   0   2      614.87      626.70     69.37 o 
   1   0   2    10478.90     8159.26    167.36 o 
   2   0   2     1473.26     2050.35     32.03 o 
   3   0   2     2109.93     1868.88     29.14 o 
   4   0   2     1694.04     2063.54     33.45 o 
   5   0   2     2187.12     2448.75     41.16 o 
   6   0   2       72.80       66.86      1.34 o 
   7   0   2     5764.40     6202.47    128.23 o 
   8   0   2      209.70      127.34      2.83 o 
   9   0   2      298.28      342.81      5.65 o 
  10   0   2     1168.44     1134.19     19.22 o 
  11   0   2      734.03      740.09     13.18 o 
  12   0   2       29.45       26.12      1.48 o 
  13   0   2      616.16      584.69     11.38 o 
  14   0   2       79.84       69.35      2.64 o 
  15   0   2      216.96      168.87      5.13 o 
  16   0   2      183.04      153.36     28.38 o 
  17   0   2        0.05        0.59      1.06 o 
  18   0   2        2.34        5.70      1.54 o 
  19   0   2       14.56       12.62      2.21 o 
 -20   1   2       60.74       56.39      2.09 o 
 -19   1   2       97.06      103.25      3.10 o 
 -18   1   2       45.05       44.66      2.21 o 
 -17   1   2       16.72       18.04      1.24 o 
 -16   1   2       27.41       32.39      1.38 o 
 -15   1   2       10.17        6.98      1.04 o 
 -14   1   2      592.40      587.93      7.95 o 
 -13   1   2      322.49      318.59      7.12 o 
 -12   1   2      376.02      362.78     12.01 o 
 -11   1   2     1392.13     1407.80     30.77 o 
 -10   1   2        7.24        8.76      0.64 o 
  -9   1   2      978.56      918.84     10.49 o 
  -8   1   2      837.98      872.99      9.65 o 
  -7   1   2      385.98      348.30      3.74 o 
  -6   1   2      207.19      108.11      1.23 o 
  -5   1   2      162.98      199.96      2.08 o 
  -4   1   2    13653.78    11813.33    399.72 o 
  -3   1   2    16917.71    14036.33    394.41 o 
  -2   1   2    14056.14    12405.14    349.05 o 
  -1   1   2    15358.90    12387.52    224.41 o 
   0   1   2      147.01      181.06      1.30 o 
   1   1   2       25.99       80.66      0.77 o 
   2   1   2     2341.20     2300.92     26.43 o 
   3   1   2      166.49      130.40      1.39 o 
   4   1   2       96.65       52.61      0.66 o 
   5   1   2        4.52        6.35      0.31 o 
   6   1   2      465.15      423.88      4.49 o 
   7   1   2     3671.88     4152.77     56.20 o 
   8   1   2      375.83      510.59      5.66 o 
   9   1   2       21.74       10.02      0.67 o 
  10   1   2       53.52       42.61      1.11 o 
  11   1   2      443.36      426.43      5.84 o 
  12   1   2      310.55      297.73      4.19 o 
  13   1   2      168.90      159.66      3.21 o 
  14   1   2      135.95      136.90      2.70 o 
  15   1   2       18.09       19.39      1.53 o 
  16   1   2       85.40       92.49      2.45 o 
  17   1   2       81.02       93.10      3.01 o 
  18   1   2       17.13       15.22      1.36 o 
  19   1   2        0.01        0.09      0.66 o 
 -19   2   2        3.92        3.51      1.33 o 
 -18   2   2       44.64       49.10      1.75 o 
 -17   2   2        7.62        8.52      1.03 o 
 -16   2   2        9.18       11.65      1.06 o 
 -15   2   2      158.29      163.64      2.95 o 
 -14   2   2        0.20        0.43      0.64 o 
 -13   2   2      399.71      399.96      5.39 o 
 -12   2   2      126.58      126.87      2.30 o 
 -11   2   2      514.89      510.39      6.17 o 
 -10   2   2       15.83        7.62      0.49 o 
  -9   2   2        8.96        9.19      0.40 o 
  -8   2   2      701.90      737.50      7.20 o 
  -7   2   2      275.43      295.34      2.77 o 
  -6   2   2      511.34      543.58      5.03 o 
  -5   2   2      138.14      120.00      1.12 o 
  -4   2   2       29.68       20.07      0.27 o 
  -3   2   2      220.19      199.01      2.29 o 
  -2   2   2      830.56     1066.16     13.35 o 
  -1   2   2     1821.58     2065.10     19.46 o 
   0   2   2     3590.67     3757.41     41.61 o 
   1   2   2       81.84      112.24      0.99 o 
   2   2   2      278.37      235.91      2.05 o 
   3   2   2       97.99       77.69      1.03 o 
   4   2   2        1.72        4.41      0.28 o 
   5   2   2      854.41      865.93      8.36 o 
   6   2   2      435.57      488.70      4.65 o 
   7   2   2      576.58      571.52      5.54 o 
   8   2   2      355.61      332.53      3.55 o 
   9   2   2        0.06        0.04      0.37 o 
  10   2   2      566.21      550.89      6.86 o 
  11   2   2      127.55      135.26      2.46 o 
  12   2   2       60.28       56.59      1.80 o 
  13   2   2      340.78      353.73      5.17 o 
  14   2   2       79.49       75.56      2.18 o 
  15   2   2       26.88       35.12      1.67 o 
  16   2   2       55.66       62.86      2.55 o 
  17   2   2        3.84        2.93      1.16 o 
  18   2   2       30.10       33.71      1.84 o 
 -18   3   2        8.01        6.84      0.96 o 
 -17   3   2       10.20        8.72      0.84 o 
 -16   3   2        7.08        6.79      0.68 o 
 -15   3   2       48.78       52.46      1.39 o 
 -14   3   2      101.92      104.64      1.70 o 
 -13   3   2       58.25       55.21      1.30 o 
 -12   3   2       50.32       48.22      1.12 o 
 -11   3   2        0.02        0.05      0.25 o 
 -10   3   2       64.75       66.50      1.00 o 
  -9   3   2      113.07      112.80      1.34 o 
  -8   3   2       23.14       28.48      0.58 o 
  -7   3   2       45.38       45.69      0.69 o 
  -6   3   2       20.97       19.42      0.33 o 
  -5   3   2      101.90      128.04      1.34 o 
  -4   3   2     1086.68     1128.83     12.95 o 
  -3   3   2      234.80      244.01      5.45 o 
  -2   3   2      236.09      255.03      6.07 o 
  -1   3   2      324.27      405.87      3.10 o 
   0   3   2      197.95      216.28      1.90 o 
   1   3   2      106.15      119.48      1.14 o 
   2   3   2      854.10      976.36      9.54 o 
   3   3   2      211.42      236.23      2.31 o 
   4   3   2       50.43       65.50      0.90 o 
   5   3   2      112.31      131.71      2.97 o 
   6   3   2       93.57       89.26      1.26 o 
   7   3   2       49.49       51.92      1.01 o 
   8   3   2      101.82       97.14      1.41 o 
   9   3   2      427.11      417.25      4.78 o 
  10   3   2      161.78      178.53      2.43 o 
  11   3   2      245.46      235.58      3.19 o 
  12   3   2        7.42        5.53      0.80 o 
  13   3   2       83.13       83.23      1.98 o 
  14   3   2       18.57       16.58      1.17 o 
  15   3   2       36.48       31.83      1.53 o 
  16   3   2       66.42       56.24      1.91 o 
  17   3   2       25.35       19.51      1.31 o 
 -16   4   2       10.24        6.09      0.74 o 
 -15   4   2        4.88        3.85      0.63 o 
 -14   4   2        2.06        2.55      0.43 o 
 -13   4   2       10.39        9.13      0.58 o 
 -12   4   2       17.94       13.78      0.77 o 
 -11   4   2       14.69       12.13      0.99 o 
 -10   4   2       18.42       16.36      0.51 o 
  -9   4   2       15.96       14.02      0.87 o 
  -8   4   2       64.16       66.00      0.94 o 
  -7   4   2        1.44        0.72      0.21 o 
  -6   4   2       43.88       43.55      1.21 o 
  -5   4   2        5.79        7.02      0.54 o 
  -4   4   2       73.21       69.26      2.11 o 
  -3   4   2       31.01       47.00      1.36 o 
  -2   4   2      210.03      230.01      3.12 o 
  -1   4   2      429.91      489.08      4.43 o 
   0   4   2      148.14      182.48      1.75 o 
   1   4   2        0.67        0.83      0.34 o 
   2   4   2        0.27        0.87      0.28 o 
   3   4   2       94.65      106.23      1.35 o 
   4   4   2       38.62       40.75      0.86 o 
   5   4   2        4.19        5.34      0.66 o 
   6   4   2        7.64       10.19      0.45 o 
   7   4   2       22.09       25.68      0.67 o 
   8   4   2       37.04       42.38      0.90 o 
   9   4   2       72.40       67.01      1.24 o 
  10   4   2       51.37       49.02      1.03 o 
  11   4   2       18.06       15.24      0.91 o 
  12   4   2       51.78       47.62      1.16 o 
  13   4   2        5.99        7.61      0.80 o 
  14   4   2        6.07        5.07      0.78 o 
  15   4   2        9.64       11.11      0.93 o 
 -14   5   2       13.04       12.86      1.30 o 
 -13   5   2        0.05        1.04      0.88 o 
 -12   5   2        7.58        6.66      0.91 o 
 -11   5   2        9.32        6.19      0.82 o 
 -10   5   2        1.48        0.65      0.69 o 
  -9   5   2        5.92        2.32      0.75 o 
  -8   5   2       58.80       52.95      1.68 o 
  -7   5   2       38.79       38.44      2.30 o 
  -6   5   2      129.69      129.68      2.55 o 
  -5   5   2       40.65       46.16      1.37 o 
  -4   5   2       64.30       55.48      1.31 o 
  -3   5   2       43.49       38.77      1.07 o 
  -2   5   2       49.48       52.81      1.26 o 
  -1   5   2        0.86        1.30      0.26 o 
   0   5   2      103.01      102.25      1.10 o 
   1   5   2       10.03        8.67      0.52 o 
   2   5   2       24.35       23.63      0.68 o 
   3   5   2      135.43      137.11      1.74 o 
   4   5   2      179.56      178.82      2.20 o 
   5   5   2       49.99       52.95      1.11 o 
   6   5   2       35.64       31.57      1.04 o 
   7   5   2        0.07       -0.48      0.48 o 
   8   5   2       22.07       23.89      1.00 o 
   9   5   2       29.49       29.06      0.88 o 
  10   5   2       47.28       50.09      1.16 o 
  11   5   2       27.15       27.30      0.92 o 
  12   5   2       13.97       14.13      0.85 o 
  13   5   2       12.47       11.97      0.87 o 
 -10   6   2        0.12        0.07      1.08 o 
  -9   6   2        8.62       10.81      1.52 o 
  -8   6   2       30.61       33.96      3.56 o 
  -7   6   2        9.13       13.22      1.45 o 
  -6   6   2        7.86        9.44      0.77 o 
  -5   6   2        1.12        1.73      0.61 o 
  -4   6   2       26.15       25.59      0.94 o 
  -3   6   2        8.98        7.93      0.80 o 
  -2   6   2       77.02       69.52      1.52 o 
  -1   6   2        0.00       -0.06      0.31 o 
   0   6   2       85.06       77.33      1.40 o 
   1   6   2        6.76        6.56      0.59 o 
   2   6   2        0.45        0.33      0.37 o 
   3   6   2        7.92        5.31      0.89 o 
   4   6   2       50.26       43.11      1.52 o 
   5   6   2        1.77        2.07      0.59 o 
   6   6   2        1.67        1.81      0.70 o 
   7   6   2       34.01       32.76      1.56 o 
   8   6   2       59.33       57.95      2.13 o 
   9   6   2        9.00        9.97      1.41 o 
 -20   1   3        0.38        0.21      0.89 o 
 -19   1   3        0.02        0.34      0.76 o 
 -18   1   3        1.25        2.04      0.89 o 
 -17   1   3       21.83       20.81      1.44 o 
 -16   1   3       72.11       69.86      2.01 o 
 -15   1   3        1.34        0.46      1.15 o 
 -14   1   3      160.62      157.92      9.71 o 
 -13   1   3      794.40      830.57     11.27 o 
 -12   1   3       96.56       98.13      2.06 o 
 -11   1   3       29.37       29.61      0.91 o 
 -10   1   3       34.21       36.50      0.90 o 
  -9   1   3      195.30      216.07      2.49 o 
  -8   1   3        1.41       10.03      0.63 o 
  -7   1   3      888.58     1187.66     13.18 o 
  -6   1   3       56.91       65.46      0.90 o 
  -5   1   3      977.71     1055.44     20.27 o 
  -4   1   3       10.69       10.57      0.52 o 
  -3   1   3    19656.52    16680.90    488.30 o 
  -2   1   3      624.47      613.39     11.64 o 
  -1   1   3      183.20      236.33      2.05 o 
   0   1   3      231.98      144.70      1.86 o 
   1   1   3     1449.27     1416.17     13.55 o 
   2   1   3     1269.79     1408.51     13.48 o 
   3   1   3      215.77      274.06      2.94 o 
   4   1   3        5.37        6.78      0.32 o 
   5   1   3     2012.44     2231.18     26.96 o 
   6   1   3      140.21      161.56      2.05 o 
   7   1   3      318.22      308.16      3.60 o 
   8   1   3      125.05      130.45      1.71 o 
   9   1   3        0.36        1.04      0.60 o 
  10   1   3      296.56      290.30      3.78 o 
  11   1   3       11.72        9.14      0.84 o 
  12   1   3       99.59       93.65      2.26 o 
  13   1   3       49.95       58.13      1.60 o 
  14   1   3       11.55        6.97      1.06 o 
  15   1   3       85.04       92.29      3.67 o 
  16   1   3        1.62        0.02      0.72 o 
  17   1   3        0.87        0.56      0.80 o 
  18   1   3       32.02       30.12      1.70 o 
 -19   2   3        4.94        5.48      1.04 o 
 -18   2   3        0.87        1.09      0.89 o 
 -17   2   3       10.69       14.40      1.11 o 
 -16   2   3        1.09        1.97      0.84 o 
 -15   2   3      154.50      155.04      3.20 o 
 -14   2   3       35.60       34.88      3.15 o 
 -13   2   3       57.57       73.64      4.78 o 
 -12   2   3       10.11       10.76      0.74 o 
 -11   2   3      702.83      719.69      8.62 o 
 -10   2   3      139.95      149.82      1.66 o 
  -9   2   3       12.43        5.65      0.34 o 
  -8   2   3       63.34       88.05      1.02 o 
  -7   2   3      274.01      254.76      2.40 o 
  -6   2   3      238.79      191.94      1.67 o 
  -5   2   3     2350.05     3232.92     33.28 o 
  -4   2   3        3.12        4.91      0.15 o 
  -3   2   3     1363.33     1580.14     21.45 o 
  -2   2   3       56.52       39.48      0.73 o 
  -1   2   3      769.17      818.97     23.44 o 
   0   2   3        3.19        1.98      0.23 o 
   1   2   3     1045.42      975.41     14.86 o 
   2   2   3       24.47        7.27      0.37 o 
   3   2   3       54.26       45.91      0.64 o 
   4   2   3     1193.53     1331.40     13.52 o 
   5   2   3      337.51      429.80      4.33 o 
   6   2   3       86.63      141.93      1.58 o 
   7   2   3       57.52       71.86      1.01 o 
   8   2   3      160.07      162.13      1.88 o 
   9   2   3       52.28       38.05      1.09 o 
  10   2   3       18.31       26.02      1.41 o 
  11   2   3      121.42      123.03      2.17 o 
  12   2   3      119.59      125.16      2.39 o 
  13   2   3        3.91        3.61      0.91 o 
  14   2   3       36.65       42.75      1.91 o 
  15   2   3        4.54        3.54      1.01 o 
  16   2   3       13.43       17.13      1.26 o 
  17   2   3        0.32        0.18      0.73 o 
  18   2   3        1.72        1.90      1.02 o 
 -18   3   3       12.53       15.38      0.88 o 
 -17   3   3       57.23       62.43      1.44 o 
 -16   3   3       65.75       67.86      2.45 o 
 -15   3   3      198.84      210.87      5.19 o 
 -14   3   3       13.84       13.42      0.96 o 
 -13   3   3      171.61      156.33      2.13 o 
 -12   3   3       75.16       73.16      1.21 o 
 -11   3   3        0.15        0.06      0.22 o 
 -10   3   3      306.26      263.56      2.81 o 
  -9   3   3        4.50        5.32      0.32 o 
  -8   3   3       30.92       23.70      0.55 o 
  -7   3   3      285.03      263.07      2.27 o 
  -6   3   3      181.09      187.91      1.70 o 
  -5   3   3      331.38      339.55      3.77 o 
  -4   3   3        5.85        5.83      0.54 o 
  -3   3   3      583.55      648.22      8.37 o 
  -2   3   3     1161.11     1139.13     11.88 o 
  -1   3   3      360.03      376.35      3.24 o 
   0   3   3     1191.74     1178.83     19.24 o 
   1   3   3        0.26        1.01      0.30 o 
   2   3   3      471.73      521.93      4.95 o 
   3   3   3      480.83      483.70      4.78 o 
   4   3   3      459.31      491.51      5.37 o 
   5   3   3      846.45      824.27      8.62 o 
   6   3   3      487.67      484.53      4.98 o 
   7   3   3        4.51        3.41      0.45 o 
   8   3   3     1016.41     1004.82     11.03 o 
   9   3   3      199.93      195.30      2.58 o 
  10   3   3       15.76       16.53      0.84 o 
  11   3   3       47.49       37.65      1.55 o 
  12   3   3      736.97      748.95      9.87 o 
  13   3   3      177.36      183.19      2.87 o 
  14   3   3        1.22        1.22      0.64 o 
  15   3   3      124.50      135.46      2.63 o 
  16   3   3      234.95      253.07      4.15 o 
  17   3   3        1.11        1.30      0.86 o 
 -17   4   3       24.43       32.10      2.97 o 
 -16   4   3        0.15        0.12      0.40 o 
 -15   4   3       31.66       32.25      0.91 o 
 -14   4   3       29.51       28.86      0.88 o 
 -13   4   3        1.22        0.75      0.51 o 
 -12   4   3      186.13      188.35      2.28 o 
 -11   4   3      161.37      148.81      1.94 o 
 -10   4   3        0.68        0.07      0.22 o 
  -9   4   3      150.85      166.42      3.64 o 
  -8   4   3       44.54       36.55      1.23 o 
  -7   4   3       59.10       47.89      1.38 o 
  -6   4   3      616.86      564.73      8.25 o 
  -5   4   3       58.60       52.67      1.48 o 
  -4   4   3      143.11      138.46      2.69 o 
  -3   4   3      197.49      172.56      2.38 o 
  -2   4   3      216.64      212.36      2.71 o 
  -1   4   3       15.32       23.47      0.41 o 
   0   4   3      453.47      453.39      4.31 o 
   1   4   3      541.36      534.20      5.04 o 
   2   4   3      567.43      577.75      5.49 o 
   3   4   3        0.18        0.11      0.26 o 
   4   4   3      690.45      692.59      8.68 o 
   5   4   3      419.18      427.96      5.07 o 
   6   4   3       22.14       24.04      0.65 o 
   7   4   3       36.92       37.49      0.83 o 
   8   4   3        3.26        3.89      0.51 o 
   9   4   3       10.79       11.12      0.73 o 
  10   4   3        9.05        9.35      0.66 o 
  11   4   3       18.12       20.21      0.99 o 
  12   4   3       54.89       64.20      1.53 o 
  13   4   3       17.26       14.96      0.88 o 
  14   4   3       49.93       49.32      1.63 o 
  15   4   3       10.47       10.53      1.49 o 
 -14   5   3       19.08       18.05      1.85 o 
 -13   5   3       38.11       40.65      1.72 o 
 -12   5   3       41.69       40.60      1.61 o 
 -11   5   3        7.49        6.23      0.90 o 
 -10   5   3       29.60       28.75      1.30 o 
  -9   5   3        9.77        8.24      0.94 o 
  -8   5   3       22.63       29.84      2.86 o 
  -7   5   3       22.23       28.01      1.64 o 
  -6   5   3        0.75        0.27      0.52 o 
  -5   5   3       32.71       36.54      1.43 o 
  -4   5   3       10.83       12.05      0.79 o 
  -3   5   3      144.18      146.72      2.70 o 
  -2   5   3      283.07      283.86      3.94 o 
  -1   5   3        2.88        3.47      0.57 o 
   0   5   3      459.97      462.51      5.03 o 
   1   5   3        3.06        2.32      0.42 o 
   2   5   3       19.08       20.74      0.56 o 
   3   5   3        1.70        2.42      0.46 o 
   4   5   3        0.02        0.35      0.31 o 
   5   5   3      256.46      262.91      3.38 o 
   6   5   3       25.26       27.74      1.13 o 
   7   5   3       50.26       52.40      1.22 o 
   8   5   3      363.58      363.89      4.72 o 
   9   5   3       28.24       29.87      0.92 o 
  10   5   3       17.95       18.95      0.91 o 
  11   5   3       49.88       48.80      1.43 o 
  12   5   3       14.29       15.43      1.04 o 
 -10   6   3        0.78        0.12      0.92 o 
  -9   6   3       70.97       73.22      3.13 o 
  -8   6   3       33.56       25.48      1.88 o 
  -7   6   3       43.62       50.77      1.82 o 
  -6   6   3      130.46      135.63      2.58 o 
  -5   6   3        1.44        2.43      0.59 o 
  -4   6   3        2.34        1.01      0.51 o 
  -3   6   3       49.51       54.38      1.31 o 
  -2   6   3       14.24       14.87      0.87 o 
  -1   6   3       61.90       62.50      1.56 o 
   0   6   3      112.67      109.35      2.11 o 
   1   6   3       26.83       29.84      1.04 o 
   2   6   3      166.31      158.48      2.53 o 
   3   6   3        1.59        0.96      0.41 o 
   4   6   3        6.32        9.09      0.56 o 
   5   6   3       17.06       18.12      1.96 o 
   6   6   3        2.73        1.57      0.70 o 
   7   6   3        0.48        0.50      0.65 o 
   8   6   3       12.11       10.29      1.24 o 
 -20   0   4       25.23       29.51      3.24 o 
 -19   0   4        8.94        9.51      2.07 o 
 -18   0   4       30.51       34.31      2.20 o 
 -17   0   4        8.64        7.11      1.92 o 
 -16   0   4       65.98       70.64      2.95 o 
 -15   0   4      500.12      474.01     10.16 o 
 -14   0   4      347.59      354.51      6.85 o 
 -13   0   4       56.70       60.72      2.34 o 
 -12   0   4      776.97      833.27     14.33 o 
 -11   0   4       53.19       73.14      1.81 o 
 -10   0   4      194.47      163.52      3.15 o 
  -9   0   4       94.12       64.19      2.14 o 
  -8   0   4      267.33      223.28      3.47 o 
  -7   0   4     1466.48     1298.17     21.04 o 
  -6   0   4     3193.73     3423.13     74.21 o 
  -5   0   4        0.56        2.94      1.25 o 
  -4   0   4       75.12       81.13      1.27 o 
  -3   0   4     7805.02     7528.21    367.42 o 
  -2   0   4     8857.82     8146.98    299.06 o 
  -1   0   4      633.98      547.89     10.36 o 
   0   0   4      339.29      558.81     10.29 o 
   1   0   4       91.06       29.96      0.60 o 
   2   0   4     1558.62     1744.33     27.31 o 
   3   0   4     2990.13     3364.99     59.92 o 
   4   0   4        4.60       -0.14      0.35 o 
   5   0   4     1403.22     2016.30     33.61 o 
   6   0   4     1619.35     1607.56     26.37 o 
   7   0   4      719.16      669.23     10.42 o 
   8   0   4      872.38      749.09     12.34 o 
   9   0   4      185.42      182.89      3.33 o 
  10   0   4       38.58       39.80      3.89 o 
  11   0   4       11.65        9.31      1.05 o 
  12   0   4        2.36        0.06      0.68 o 
  13   0   4      981.94      927.46     17.68 o 
  14   0   4       71.75       72.13      2.79 o 
  15   0   4        7.81        5.69      1.32 o 
  16   0   4        0.21        1.75      1.16 o 
  17   0   4      112.13      110.44      3.75 o 
  18   0   4       50.68       48.05      3.28 o 
 -20   1   4        0.27        0.14      0.64 o 
 -19   1   4       55.05       63.96      2.03 o 
 -18   1   4       29.73       32.71      1.63 o 
 -17   1   4       20.59       21.81      1.48 o 
 -16   1   4        1.87        2.24      1.52 o 
 -15   1   4     1288.22     1282.38     18.51 o 
 -14   1   4      332.28      328.38      5.30 o 
 -13   1   4      107.31      112.70     11.82 o 
 -12   1   4      395.94      409.05      5.95 o 
 -11   1   4      244.80      241.50      3.51 o 
 -10   1   4        9.46       13.73      1.22 o 
  -9   1   4      395.44      323.44      3.70 o 
  -8   1   4      623.43      575.74      6.29 o 
  -7   1   4      855.66      956.46     10.56 o 
  -6   1   4      377.88      323.17      4.70 o 
  -5   1   4      119.99      158.26      5.76 o 
  -4   1   4    14810.63    13926.27    378.09 o 
  -3   1   4     1669.39     1947.16     19.92 o 
  -2   1   4      728.34     1024.43     10.58 o 
  -1   1   4      205.41       90.07      0.84 o 
   0   1   4      799.87     1052.56      9.79 o 
   1   1   4      976.26      916.41     15.29 o 
   2   1   4     2207.68     2291.86     27.12 o 
   3   1   4        0.40        7.15      0.69 o 
   4   1   4     1766.71     1937.78     22.75 o 
   5   1   4      651.55      744.84      8.14 o 
   6   1   4     1681.89     1628.21     25.19 o 
   7   1   4      386.40      332.62      3.81 o 
   8   1   4      302.96      354.27      4.20 o 
   9   1   4      353.08      316.15      4.18 o 
  10   1   4       42.61       31.33      1.09 o 
  11   1   4        9.00       10.25      0.99 o 
  12   1   4       44.40       51.38      1.57 o 
  13   1   4        0.21        0.12      0.64 o 
  14   1   4       51.27       34.25      1.42 o 
  15   1   4        2.43        1.85      0.88 o 
  16   1   4       57.26       58.64      2.06 o 
  17   1   4       85.29       86.24      2.58 o 
  18   1   4        0.45        0.38      1.08 o 
 -20   2   4        1.50        2.10      1.43 o 
 -19   2   4        1.58        1.85      0.84 o 
 -18   2   4       52.66       52.07      1.75 o 
 -17   2   4       85.35       89.87      2.26 o 
 -16   2   4        4.65        2.76      0.85 o 
 -15   2   4       37.63       44.72      1.57 o 
 -14   2   4      145.64      147.21      2.51 o 
 -13   2   4        0.02        0.32      0.55 o 
 -12   2   4       16.30        8.99      0.67 o 
 -11   2   4      115.73      120.80      1.54 o 
 -10   2   4      181.32      172.52      1.88 o 
  -9   2   4       14.98       13.30      0.38 o 
  -8   2   4     1299.16     1339.49     25.43 o 
  -7   2   4      658.48      595.17     13.79 o 
  -6   2   4     1830.55     2243.43     32.13 o 
  -5   2   4       54.79       83.30      2.66 o 
  -4   2   4       23.90       33.76      0.35 o 
  -3   2   4       83.52      128.75      1.26 o 
  -2   2   4       36.05       21.45      0.36 o 
  -1   2   4      117.18      132.87      1.32 o 
   0   2   4       92.72       65.87      0.71 o 
   1   2   4       67.32       62.26      0.64 o 
   2   2   4     3912.92     4479.91     54.76 o 
   3   2   4      858.94      789.64      7.66 o 
   4   2   4       80.80       83.21      1.01 o 
   5   2   4       28.94       17.26      1.61 o 
   6   2   4        1.56        3.23      0.38 o 
   7   2   4      171.85      143.56      1.79 o 
   8   2   4       16.62       27.50      0.81 o 
   9   2   4      669.94      630.08      8.25 o 
  10   2   4      422.39      425.70      5.54 o 
  11   2   4       14.25       21.19      2.15 o 
  12   2   4      296.82      306.24      4.86 o 
  13   2   4      592.87      613.13      8.58 o 
  14   2   4       87.99       80.23      2.26 o 
  15   2   4        2.83        4.40      1.04 o 
  16   2   4        1.78        1.44      0.92 o 
  17   2   4        5.08        4.48      1.06 o 
 -18   3   4        1.34        1.40      0.55 o 
 -17   3   4        1.09        0.80      0.51 o 
 -16   3   4       18.40       16.61      0.88 o 
 -15   3   4       84.68       79.72      1.76 o 
 -14   3   4       51.14       50.32      1.03 o 
 -13   3   4        1.67        1.40      0.37 o 
 -12   3   4      142.99      132.09      1.71 o 
 -11   3   4       26.75       27.82      0.57 o 
 -10   3   4       72.73       83.70      1.11 o 
  -9   3   4      280.23      291.75      2.81 o 
  -8   3   4      167.01      161.68      1.57 o 
  -7   3   4       56.35       45.06      0.69 o 
  -6   3   4        4.51        2.64      0.85 o 
  -5   3   4      277.50      318.05      5.41 o 
  -4   3   4     1407.08     1446.20     20.07 o 
  -3   3   4      254.45      230.37      3.17 o 
  -2   3   4        6.74       13.68      0.57 o 
  -1   3   4      468.52      535.42      4.48 o 
   0   3   4       35.46       42.19      0.53 o 
   1   3   4       84.58       76.71      0.90 o 
   2   3   4      328.74      310.34      2.75 o 
   3   3   4       47.66       57.78      0.87 o 
   4   3   4       68.50       71.74      1.07 o 
   5   3   4       65.83       61.38      1.06 o 
   6   3   4      123.50      134.76      1.80 o 
   7   3   4      794.32      825.76      9.07 o 
   8   3   4        0.03        0.03      0.85 o 
   9   3   4       66.55       66.13      1.49 o 
  10   3   4       92.65       97.53      1.97 o 
  11   3   4      123.97      119.96      2.12 o 
  12   3   4       30.72       34.27      1.44 o 
  13   3   4        3.84        4.58      0.85 o 
  14   3   4       24.75       19.89      1.27 o 
  15   3   4       28.22       26.00      1.63 o 
  16   3   4        1.91        0.94      0.77 o 
 -17   4   4        0.08        0.38      1.17 o 
 -16   4   4        3.81        6.04      1.81 o 
 -15   4   4       18.85       19.80      1.09 o 
 -14   4   4        1.93        0.59      0.28 o 
 -13   4   4        9.17       11.51      0.50 o 
 -12   4   4        0.09        0.31      0.25 o 
 -11   4   4        1.71        2.60      0.25 o 
 -10   4   4       47.55       33.18      0.90 o 
  -9   4   4      235.51      224.43      3.91 o 
  -8   4   4        5.43        8.95      1.30 o 
  -7   4   4        9.68        5.14      1.16 o 
  -6   4   4        1.82        0.90      0.52 o 
  -5   4   4       17.27       22.08      1.11 o 
  -4   4   4      259.93      269.48      3.39 o 
  -3   4   4       21.83       24.90      0.85 o 
  -2   4   4      230.50      229.20      2.97 o 
  -1   4   4       41.45       41.10      0.97 o 
   0   4   4        1.66        1.83      0.23 o 
   1   4   4       10.22        8.08      0.37 o 
   2   4   4        5.18        5.21      0.37 o 
   3   4   4        1.04        1.25      0.37 o 
   4   4   4       16.38       19.65      0.80 o 
   5   4   4       20.11       14.64      0.84 o 
   6   4   4      183.13      184.31      2.32 o 
   7   4   4      154.20      152.27      2.08 o 
   8   4   4        4.55        4.36      0.56 o 
   9   4   4       29.48       27.07      1.07 o 
  10   4   4        9.44       11.43      0.79 o 
  11   4   4        0.87        1.03      0.53 o 
  12   4   4       43.27       33.82      1.20 o 
  13   4   4       28.06       23.81      1.10 o 
  14   4   4        2.62        0.54      0.59 o 
 -14   5   4        3.04        1.42      1.38 o 
 -13   5   4        3.02        5.19      2.13 o 
 -12   5   4       15.44       24.13      1.22 o 
 -11   5   4       80.85       82.96      3.87 o 
 -10   5   4        0.03       -0.53      1.04 o 
  -9   5   4       19.55       20.18      2.29 o 
  -8   5   4       16.92       12.61      1.52 o 
  -7   5   4       18.16       14.89      1.58 o 
  -6   5   4      101.72       91.40      2.18 o 
  -5   5   4       66.68       62.89      1.37 o 
  -4   5   4       54.37       56.40      1.30 o 
  -3   5   4        0.96        2.65      0.64 o 
  -2   5   4        4.29        2.51      0.59 o 
  -1   5   4        8.96        7.49      0.74 o 
   0   5   4      236.67      251.52      3.43 o 
   1   5   4       82.24       86.44      1.63 o 
   2   5   4        1.96        1.62      0.42 o 
   3   5   4       94.55       87.84      1.57 o 
   4   5   4      126.19      127.50      1.92 o 
   5   5   4       34.52       31.33      0.96 o 
   6   5   4       13.09       10.10      1.02 o 
   7   5   4        6.27        3.48      1.48 o 
   8   5   4       45.59       45.67      1.10 o 
   9   5   4       11.52       11.94      0.78 o 
  10   5   4       36.89       32.30      1.03 o 
  11   5   4        9.23        9.58      0.75 o 
  12   5   4        7.58        6.38      0.73 o 
 -10   6   4       39.25       45.72      2.59 o 
  -9   6   4        8.31        5.87      2.01 o 
  -8   6   4        4.59        4.23      1.00 o 
  -7   6   4       29.03       30.20      1.69 o 
  -6   6   4        3.79        2.36      0.63 o 
  -5   6   4       32.29       30.05      1.09 o 
  -4   6   4        4.92        3.69      0.63 o 
  -3   6   4       18.39       18.31      1.08 o 
  -2   6   4       27.07       26.63      1.30 o 
  -1   6   4        1.31        1.55      0.51 o 
   0   6   4       28.28       31.58      1.02 o 
   1   6   4       35.59       36.44      1.17 o 
   2   6   4        0.89        1.10      0.55 o 
   3   6   4       15.94       16.42      0.91 o 
   4   6   4       12.26       12.66      1.48 o 
   5   6   4      152.23      146.80      6.41 o 
   6   6   4       39.79       39.41      3.08 o 
   7   6   4        0.66        0.62      0.55 o 
   8   6   4        5.58        7.55      1.09 o 
 -20   1   5        2.39        1.07      1.20 o 
 -19   1   5        1.35        0.88      0.82 o 
 -18   1   5       19.41       21.21      1.94 o 
 -17   1   5        3.03        3.87      1.02 o 
 -16   1   5      222.10      216.09      4.21 o 
 -15   1   5       79.25       84.99      2.37 o 
 -14   1   5       20.60       17.19      1.18 o 
 -13   1   5        2.43        3.42      0.74 o 
 -12   1   5       49.76       54.03      1.30 o 
 -11   1   5       24.42       29.98      0.85 o 
 -10   1   5       12.98        5.27      0.47 o 
  -9   1   5        1.52        5.24      0.46 o 
  -8   1   5      635.83      693.77      7.01 o 
  -7   1   5      117.64      116.45      1.33 o 
  -6   1   5     1596.58     1970.17     26.97 o 
  -5   1   5       42.31       45.15      1.04 o 
  -4   1   5      853.35      972.73     10.62 o 
  -3   1   5        0.35        0.75      0.16 o 
  -2   1   5     2041.56     2254.90     30.13 o 
  -1   1   5        0.30        0.60      0.22 o 
   0   1   5      714.74      678.67      6.83 o 
   1   1   5      103.27      118.72      1.21 o 
   2   1   5       88.46      117.49      1.20 o 
   3   1   5      248.32      306.89      3.26 o 
   4   1   5      534.60      567.33      6.11 o 
   5   1   5      125.92       84.28      1.20 o 
   6   1   5       40.09       31.79      1.35 o 
   7   1   5      245.43      247.92      2.94 o 
   8   1   5      802.67      815.76     10.03 o 
   9   1   5      102.27       96.50      1.78 o 
  10   1   5        0.22        0.05      0.55 o 
  11   1   5       33.21       25.79      1.17 o 
  12   1   5       57.54       44.91      1.78 o 
  13   1   5       26.17       29.82      1.40 o 
  14   1   5        9.93        9.44      1.09 o 
  15   1   5       16.93       16.69      1.28 o 
  16   1   5        0.37       -0.05      0.76 o 
  17   1   5        6.61        6.60      1.95 o 
 -20   2   5        0.95        0.91      0.81 o 
 -19   2   5       18.22       25.87      1.51 o 
 -18   2   5       16.29       25.19      1.45 o 
 -17   2   5       33.98       30.84      1.64 o 
 -16   2   5       35.93       33.72      1.70 o 
 -15   2   5       44.34       38.74      1.56 o 
 -14   2   5      416.22      420.00      7.22 o 
 -13   2   5       57.51       62.66      1.16 o 
 -12   2   5       23.95       20.05      0.58 o 
 -11   2   5       48.63       39.18      0.71 o 
 -10   2   5       63.37       77.85      0.96 o 
  -9   2   5      266.34      235.25      2.26 o 
  -8   2   5      113.44      158.59      1.50 o 
  -7   2   5      418.53      423.11      7.55 o 
  -6   2   5     4326.69     4979.46     81.35 o 
  -5   2   5      684.65      822.35     15.82 o 
  -4   2   5     3053.87     3387.63     37.14 o 
  -3   2   5      578.30      570.26     10.59 o 
  -2   2   5        4.59        4.05      0.30 o 
  -1   2   5      191.44      165.10      1.84 o 
   0   2   5      206.46      201.19      1.77 o 
   1   2   5     2487.72     2992.77     34.24 o 
   2   2   5     1252.62     1448.86     19.32 o 
   3   2   5        2.18        6.04      0.42 o 
   4   2   5     1429.81     1380.35     14.61 o 
   5   2   5       99.64      119.04      1.42 o 
   6   2   5       83.05       60.61      0.94 o 
   7   2   5      179.27      149.20      1.78 o 
   8   2   5       56.19       60.04      1.37 o 
   9   2   5      690.62      706.18      8.24 o 
  10   2   5      768.05      736.58      9.64 o 
  11   2   5      360.00      386.63      6.00 o 
  12   2   5      113.08      133.44      2.96 o 
  13   2   5       77.81       76.17      2.20 o 
  14   2   5        5.44        7.52      1.26 o 
  15   2   5        8.56       11.30      1.27 o 
  16   2   5       12.83       12.36      1.27 o 
  17   2   5       28.80       29.23      2.00 o 
 -18   3   5       29.46       30.26      1.27 o 
 -17   3   5        1.12        1.33      0.73 o 
 -16   3   5       11.66       10.99      0.70 o 
 -15   3   5      115.30      112.25      1.64 o 
 -14   3   5       20.18       16.05      0.65 o 
 -13   3   5        6.23        9.21      0.47 o 
 -12   3   5        6.89       10.78      0.43 o 
 -11   3   5       82.07       83.15      1.07 o 
 -10   3   5      287.96      281.29      2.75 o 
  -9   3   5        1.30        0.18      0.14 o 
  -8   3   5      124.63      139.74      2.78 o 
  -7   3   5      659.60      647.82     11.49 o 
  -6   3   5      142.45      187.70      3.90 o 
  -5   3   5       35.99       24.44      0.73 o 
  -4   3   5      161.30      170.68      2.48 o 
  -3   3   5      460.55      426.82      4.47 o 
  -2   3   5        0.87        6.02      0.51 o 
  -1   3   5       37.26       30.65      0.63 o 
   0   3   5      377.04      369.81      3.54 o 
   1   3   5      241.83      236.73      2.36 o 
   2   3   5       12.85       18.47      0.47 o 
   3   3   5       60.47       56.89      1.01 o 
   4   3   5      100.66       87.82      3.68 o 
   5   3   5      425.61      385.48      4.18 o 
   6   3   5        4.66        7.66      0.60 o 
   7   3   5      100.58      103.10      1.74 o 
   8   3   5       71.52       69.48      1.36 o 
   9   3   5       16.72       19.22      0.89 o 
  10   3   5       70.20       69.17      1.56 o 
  11   3   5       96.26       98.23      1.93 o 
  12   3   5       27.16       32.52      1.60 o 
  13   3   5       73.45       85.98      1.93 o 
  14   3   5       12.43       13.28      1.02 o 
  15   3   5       40.07       43.89      1.55 o 
  16   3   5        5.49        4.44      0.96 o 
 -17   4   5        5.53        4.38      1.80 o 
 -16   4   5       31.50       33.36      2.21 o 
 -15   4   5        1.24       -0.01      0.94 o 
 -14   4   5       13.01       13.35      1.52 o 
 -13   4   5        0.23        0.09      0.20 o 
 -12   4   5       14.48       22.85      1.01 o 
 -11   4   5      116.33      109.20      4.38 o 
 -10   4   5       18.22       15.58      2.09 o 
  -9   4   5      161.82      168.52      4.81 o 
  -8   4   5       59.30       63.71      2.42 o 
  -7   4   5      287.55      279.49      7.29 o 
  -6   4   5      511.93      481.64     10.28 o 
  -5   4   5       45.32       37.08      1.27 o 
  -4   4   5        3.13        2.75      1.23 o 
  -3   4   5     1011.33     1032.04     13.04 o 
  -2   4   5       39.93       44.89      1.32 o 
  -1   4   5      602.30      611.69      6.76 o 
   0   4   5      165.92      170.43      1.91 o 
   1   4   5      521.64      510.82      5.04 o 
   2   4   5      394.20      394.93      4.23 o 
   3   4   5        0.79        0.40      0.33 o 
   4   4   5      340.17      341.65      3.67 o 
   5   4   5      370.75      392.28      5.20 o 
   6   4   5       50.24       51.39      1.11 o 
   7   4   5      456.67      445.86      5.15 o 
   8   4   5      185.41      183.96      2.51 o 
   9   4   5       98.58      108.58      1.88 o 
  10   4   5       73.88       74.57      1.52 o 
  11   4   5       67.39       68.31      1.50 o 
  12   4   5      126.27      135.53      2.91 o 
  13   4   5       44.63       41.27      1.54 o 
  14   4   5        6.53        5.27      0.86 o 
 -14   5   5       12.13       10.06      1.89 o 
 -13   5   5        1.03        0.27      1.25 o 
 -12   5   5       41.06       41.26      3.29 o 
 -11   5   5        0.25       -0.80      1.16 o 
 -10   5   5       79.87       95.49      4.16 o 
  -9   5   5       75.81       64.97      2.70 o 
  -8   5   5        5.61        3.40      1.18 o 
  -7   5   5       17.06       19.87      2.45 o 
  -6   5   5        6.34        7.12      0.77 o 
  -5   5   5       31.45       33.07      1.04 o 
  -4   5   5        7.40        4.48      0.79 o 
  -3   5   5      175.09      185.86      3.08 o 
  -2   5   5        1.11        0.84      0.54 o 
  -1   5   5      313.69      315.15      4.28 o 
   0   5   5       13.58       13.76      0.78 o 
   1   5   5      102.43       92.52      2.31 o 
   2   5   5       18.38       17.30      0.55 o 
   3   5   5       16.73       15.80      1.05 o 
   4   5   5       93.78       90.58      1.81 o 
   5   5   5      266.67      264.16      3.36 o 
   6   5   5        2.71        2.58      0.52 o 
   7   5   5        0.90        0.32      0.65 o 
   8   5   5       28.32       32.94      1.05 o 
   9   5   5       15.86       15.38      1.14 o 
  10   5   5        1.11        2.44      0.63 o 
  11   5   5        2.05        2.47      0.69 o 
  -9   6   5        1.28        2.25      0.95 o 
  -8   6   5        9.08        8.14      1.09 o 
  -7   6   5        2.17        3.17      1.16 o 
  -6   6   5       30.08       36.53      1.29 o 
  -5   6   5        0.68        1.45      0.77 o 
  -4   6   5       90.59       97.91      2.10 o 
  -3   6   5       20.55       20.46      1.06 o 
  -2   6   5        3.45        3.62      0.80 o 
  -1   6   5       29.33       32.75      1.20 o 
   0   6   5        0.63        0.96      0.53 o 
   1   6   5       13.25       19.54      1.36 o 
   2   6   5        6.31        9.08      0.80 o 
   3   6   5        1.08        1.22      0.64 o 
   4   6   5       53.30       57.19      2.27 o 
   5   6   5       27.52       29.20      1.38 o 
   6   6   5        0.38        0.18      1.00 o 
   7   6   5       40.90       33.12      4.97 o 
 -20   0   6       46.82       34.91      2.41 o 
 -19   0   6      139.63      124.78      5.67 o 
 -18   0   6      379.84      337.91     10.44 o 
 -17   0   6      637.50      627.76     14.55 o 
 -16   0   6      633.39      641.91     13.82 o 
 -15   0   6      401.33      425.21      8.46 o 
 -14   0   6      212.95      216.22      4.51 o 
 -13   0   6       10.26        6.10      0.98 o 
 -12   0   6      417.99      383.02      6.73 o 
 -11   0   6       17.39       20.39      1.60 o 
 -10   0   6       22.12       41.85      1.30 o 
  -9   0   6       85.03       77.99      3.97 o 
  -8   0   6     3729.12     4306.01     68.36 o 
  -7   0   6     2961.69     3434.03     77.16 o 
  -6   0   6      391.06      521.86      7.43 o 
  -5   0   6      150.53      124.16      6.75 o 
  -4   0   6       68.48      131.09      1.50 o 
  -3   0   6      510.15      429.85      5.88 o 
  -2   0   6     5923.54     5845.53     94.65 o 
  -1   0   6      396.60      482.71      5.47 o 
   0   0   6      379.02      441.90      9.52 o 
   1   0   6      525.16      553.90      7.88 o 
   2   0   6      797.40      633.69     10.94 o 
   3   0   6      598.21      499.42      7.38 o 
   4   0   6      499.01      611.83      9.57 o 
   5   0   6      215.98      169.87      2.79 o 
   6   0   6       15.10        2.86      0.57 o 
   7   0   6      279.88      258.76      4.38 o 
   8   0   6      175.86      147.44      3.25 o 
   9   0   6       26.17       22.71      1.53 o 
  10   0   6       96.02      102.66      2.59 o 
  11   0   6       34.38       32.34      1.85 o 
  12   0   6      561.71      547.51     10.52 o 
  13   0   6       64.52       80.59      2.72 o 
  14   0   6       35.82       37.85      2.13 o 
  15   0   6       54.28       51.78      2.51 o 
  16   0   6       34.41       24.57      2.18 o 
  17   0   6       16.75       23.72      2.81 o 
 -20   1   6        0.55        0.70      0.82 o 
 -19   1   6       17.34       21.90      1.56 o 
 -18   1   6       14.66       12.67      1.42 o 
 -17   1   6       81.43       79.72      2.59 o 
 -16   1   6        1.14        0.82      0.84 o 
 -15   1   6        2.03        1.90      0.80 o 
 -14   1   6      109.87      112.10      2.18 o 
 -13   1   6      163.41      166.24      2.60 o 
 -12   1   6       20.77       15.88      0.86 o 
 -11   1   6      114.60       95.15      1.61 o 
 -10   1   6       25.31       17.32      1.21 o 
  -9   1   6        5.46        2.33      0.47 o 
  -8   1   6      316.65      409.89     15.72 o 
  -7   1   6       14.86       12.98      0.65 o 
  -6   1   6       38.10       20.17      1.03 o 
  -5   1   6      376.53      407.32      4.35 o 
  -4   1   6       49.26       20.39      0.39 o 
  -3   1   6      195.74      132.03      2.31 o 
  -2   1   6     1120.98     1219.99     22.52 o 
  -1   1   6     1745.02     1782.87     18.51 o 
   0   1   6     1242.50     1341.27     13.58 o 
   1   1   6     1270.61     1343.72     13.38 o 
   2   1   6      912.08      909.37      8.83 o 
   3   1   6      250.86      221.25      2.42 o 
   4   1   6        0.25       14.18      0.59 o 
   5   1   6      467.60      443.48      5.07 o 
   6   1   6      319.71      302.96      3.60 o 
   7   1   6       15.37       21.38      1.25 o 
   8   1   6       24.44       21.84      0.96 o 
   9   1   6     1298.17     1314.97     16.97 o 
  10   1   6      397.70      396.18      5.42 o 
  11   1   6      245.48      200.91      3.68 o 
  12   1   6      111.65      118.31      2.48 o 
  13   1   6       14.62       11.90      1.38 o 
  14   1   6       47.69       44.77      1.61 o 
  15   1   6       26.24       24.38      1.79 o 
  16   1   6        7.23        9.90      2.14 o 
  17   1   6       36.65       41.99      2.20 o 
 -19   2   6       39.09       35.75      1.66 o 
 -18   2   6      175.43      170.66      3.52 o 
 -17   2   6       98.46       94.66      2.37 o 
 -16   2   6       12.46       11.54      0.97 o 
 -15   2   6       89.35       88.35      1.51 o 
 -14   2   6       13.85       12.69      0.55 o 
 -13   2   6      400.96      386.07     10.29 o 
 -12   2   6       25.44       26.79      0.67 o 
 -11   2   6        0.25       -0.20      0.35 o 
 -10   2   6      245.54      245.20      2.27 o 
  -9   2   6       52.56       49.88      1.19 o 
  -8   2   6      729.34      770.07     10.66 o 
  -7   2   6     1446.08     1540.97     30.38 o 
  -6   2   6     2532.30     2829.58     35.92 o 
  -5   2   6     1191.71     1163.92     27.23 o 
  -4   2   6      380.60      436.88      3.40 o 
  -3   2   6      145.37      145.82      1.66 o 
  -2   2   6      917.20      952.58     14.40 o 
  -1   2   6        5.28       16.02      1.41 o 
   0   2   6       56.58       45.98      0.62 o 
   1   2   6        2.54        1.06      0.60 o 
   2   2   6        7.69        0.81      0.30 o 
   3   2   6     1752.84     1849.79     30.77 o 
   4   2   6      857.04      929.11      9.66 o 
   5   2   6        3.66        0.27      0.39 o 
   6   2   6        9.90        3.44      0.48 o 
   7   2   6        2.59        1.61      0.64 o 
   8   2   6      187.32      186.44      2.86 o 
   9   2   6      276.56      295.13      3.83 o 
  10   2   6        0.11       -0.75      0.75 o 
  11   2   6        1.75        0.19      0.68 o 
  12   2   6       87.15       77.96      1.98 o 
  13   2   6      350.13      346.93      5.33 o 
  14   2   6       67.61       65.09      1.96 o 
  15   2   6       11.14        5.15      1.46 o 
  16   2   6       37.73       44.15      1.95 o 
 -18   3   6       48.33       49.65      1.48 o 
 -17   3   6       13.46       11.85      0.82 o 
 -16   3   6       12.48        9.49      0.82 o 
 -15   3   6       96.81       92.62      1.65 o 
 -14   3   6        0.09        0.08      0.24 o 
 -13   3   6        1.26        1.02      0.24 o 
 -12   3   6       99.87      106.59      1.30 o 
 -11   3   6      320.63      304.91      6.47 o 
 -10   3   6        2.86        6.58      0.47 o 
  -9   3   6       70.50       53.62      1.81 o 
  -8   3   6        2.62        2.25      0.38 o 
  -7   3   6      144.76      141.74      3.46 o 
  -6   3   6        0.47        3.22      0.97 o 
  -5   3   6      188.68      213.76      3.02 o 
  -4   3   6       15.75       17.47      0.56 o 
  -3   3   6      516.06      525.93      5.52 o 
  -2   3   6      221.52      203.19      2.13 o 
  -1   3   6      456.08      432.51      4.15 o 
   0   3   6       97.96      118.35      1.32 o 
   1   3   6      206.29      218.48      2.36 o 
   2   3   6      136.93      126.20      1.40 o 
   3   3   6      110.17      104.94      1.49 o 
   4   3   6      293.85      294.95      3.12 o 
   5   3   6      116.86      111.69      1.58 o 
   6   3   6       55.12       54.47      1.16 o 
   7   3   6       10.56       12.64      0.76 o 
   8   3   6      107.45      101.20      1.77 o 
   9   3   6      376.21      392.71      4.83 o 
  10   3   6      217.74      221.42      3.54 o 
  11   3   6        0.02       -0.18      0.51 o 
  12   3   6       45.29       42.62      1.42 o 
  13   3   6        5.61        2.67      0.75 o 
  14   3   6       27.09       34.21      1.90 o 
  15   3   6        9.86        8.98      1.05 o 
 -16   4   6        1.81        1.70      1.24 o 
 -15   4   6        0.04        1.16      1.49 o 
 -14   4   6        6.89        5.86      1.70 o 
 -13   4   6       63.63       54.57      2.74 o 
 -12   4   6        0.83        0.03      0.81 o 
 -11   4   6       22.64       16.23      2.84 o 
 -10   4   6       64.71       55.23      2.72 o 
  -9   4   6        0.73        0.44      0.97 o 
  -8   4   6       59.90       57.85      2.98 o 
  -7   4   6       76.22       78.46      2.68 o 
  -6   4   6       13.47       16.68      1.19 o 
  -5   4   6       83.08       86.95      1.54 o 
  -4   4   6       29.08       30.60      0.93 o 
  -3   4   6        0.19        0.57      0.50 o 
  -2   4   6        1.78        1.72      0.56 o 
  -1   4   6      308.31      325.66      4.07 o 
   0   4   6      340.97      353.95      4.91 o 
   1   4   6       27.21       28.53      1.02 o 
   2   4   6       64.46       75.94      1.13 o 
   3   4   6        0.59        0.58      0.34 o 
   4   4   6       55.97       64.58      1.16 o 
   5   4   6       24.44       29.09      1.00 o 
   6   4   6       87.35       86.71      1.77 o 
   7   4   6        2.07        2.73      0.60 o 
   8   4   6        1.54        2.17      0.66 o 
   9   4   6       17.78       19.36      0.96 o 
  10   4   6       24.30       26.06      1.17 o 
  11   4   6        0.04        0.03      0.50 o 
  12   4   6        0.87        0.38      0.56 o 
  13   4   6       12.31       18.32      1.13 o 
 -14   5   6        0.44        2.03      1.47 o 
 -13   5   6        6.01        5.55      1.89 o 
 -12   5   6        3.05        1.73      1.39 o 
 -11   5   6        0.90       -0.23      1.04 o 
 -10   5   6       29.41       28.19      2.97 o 
  -9   5   6        0.13        0.01      0.82 o 
  -8   5   6       29.56       26.39      1.90 o 
  -7   5   6        0.15       -0.36      0.65 o 
  -6   5   6        0.38        0.45      0.39 o 
  -5   5   6       29.33       28.57      1.20 o 
  -4   5   6        6.51        4.34      0.66 o 
  -3   5   6       23.10       22.99      0.95 o 
  -2   5   6        2.03        1.59      0.64 o 
  -1   5   6        0.69        0.81      0.55 o 
   0   5   6        4.20        2.88      0.73 o 
   1   5   6       69.63       65.74      1.73 o 
   2   5   6      117.97      107.01      1.46 o 
   3   5   6       77.33       70.80      2.40 o 
   4   5   6       20.70       19.21      0.91 o 
   5   5   6       11.93       11.55      0.86 o 
   6   5   6        7.17        5.21      0.78 o 
   7   5   6       27.91       23.11      1.26 o 
   8   5   6        3.74        4.45      0.62 o 
   9   5   6        0.31        0.40      0.50 o 
  10   5   6        4.71        2.81      0.65 o 
  -9   6   6       21.48       18.64      1.51 o 
  -8   6   6        5.14       11.68      5.38 o 
  -7   6   6       11.35       10.44      1.22 o 
  -6   6   6        5.23        5.85      0.74 o 
  -5   6   6       78.53       87.48      2.01 o 
  -4   6   6        0.28        0.06      0.50 o 
  -3   6   6       54.76       56.50      1.95 o 
  -2   6   6       47.84       47.73      1.65 o 
  -1   6   6        0.50        0.45      0.66 o 
   0   6   6      105.88      107.97      2.71 o 
   1   6   6       96.39       98.78      2.18 o 
   2   6   6       25.22       24.27      1.13 o 
   3   6   6        3.48        3.28      0.84 o 
   4   6   6       10.68        9.76      0.92 o 
   5   6   6       47.35       49.14      2.21 o 
   6   6   6       49.03       48.42      2.48 o 
 -20   1   7        4.16        2.87      1.14 o 
 -19   1   7        0.02        0.20      0.67 o 
 -18   1   7       64.41       64.40      3.79 o 
 -17   1   7       14.64       15.65      1.38 o 
 -16   1   7       15.15       12.92      1.15 o 
 -15   1   7      142.90      141.66      4.33 o 
 -14   1   7       70.88       76.31      1.64 o 
 -13   1   7        7.92        8.97      0.64 o 
 -12   1   7        0.80       -0.06      0.37 o 
 -11   1   7        3.49        5.36      0.33 o 
 -10   1   7      423.96      424.11     11.20 o 
  -9   1   7       16.93       15.04      0.42 o 
  -8   1   7       33.30       44.52      1.08 o 
  -7   1   7      730.79      762.17      9.80 o 
  -6   1   7      706.58      798.66     11.93 o 
  -5   1   7     1091.05     1130.48     12.79 o 
  -4   1   7        0.46        2.18      0.16 o 
  -3   1   7       13.24       16.93      0.40 o 
  -2   1   7      200.72      228.01      2.57 o 
  -1   1   7     1634.65     2024.01     21.58 o 
   0   1   7      338.46      332.43      3.17 o 
   1   1   7       75.24       90.45      1.10 o 
   2   1   7      444.04      527.01      5.04 o 
   3   1   7      633.76      556.48      5.39 o 
   4   1   7      147.81      179.03      2.16 o 
   5   1   7      526.58      528.95      6.23 o 
   6   1   7       10.00       11.68      0.66 o 
   7   1   7      333.38      331.62      4.18 o 
   8   1   7      256.09      262.77      4.61 o 
   9   1   7      485.71      455.93      6.26 o 
  10   1   7       11.97       13.54      3.21 o 
  11   1   7        6.15        2.83      0.87 o 
  12   1   7        1.91        1.67      0.72 o 
  13   1   7        3.19        3.79      1.14 o 
  14   1   7       16.55       21.01      1.49 o 
  15   1   7        2.97        3.06      1.04 o 
  16   1   7       10.45        6.98      2.35 o 
 -19   2   7       44.91       44.57      1.72 o 
 -18   2   7        6.73        4.78      0.86 o 
 -17   2   7       23.00       21.30      0.77 o 
 -16   2   7       44.07       45.55      1.05 o 
 -15   2   7        0.02       -0.08      0.26 o 
 -14   2   7       58.55       59.13      1.01 o 
 -13   2   7       26.05       26.20      0.68 o 
 -12   2   7       11.84       11.89      0.45 o 
 -11   2   7      143.85      137.51      2.42 o 
 -10   2   7        6.77       10.83      0.91 o 
  -9   2   7      450.34      488.72      9.31 o 
  -8   2   7      522.85      561.63      8.95 o 
  -7   2   7      696.02      735.27      8.35 o 
  -6   2   7       21.12       19.06      0.65 o 
  -5   2   7      231.70      259.47      2.73 o 
  -4   2   7       86.35       61.61      1.25 o 
  -3   2   7      218.69      192.27      2.15 o 
  -2   2   7       58.53       71.07      0.87 o 
  -1   2   7      181.02      190.91      1.85 o 
   0   2   7       96.65       94.22      1.20 o 
   1   2   7      851.27      755.81      8.41 o 
   2   2   7      230.83      215.31      2.29 o 
   3   2   7       86.17       78.28      1.17 o 
   4   2   7      352.94      319.56      3.30 o 
   5   2   7      160.50      160.41      2.00 o 
   6   2   7      231.92      220.81      2.67 o 
   7   2   7      877.72      837.48      9.45 o 
   8   2   7      159.99      178.90      2.59 o 
   9   2   7        0.44       -0.43      0.57 o 
  10   2   7       92.05       91.79      1.90 o 
  11   2   7        9.68        6.27      0.97 o 
  12   2   7       27.96       37.32      2.55 o 
  13   2   7        0.02       -0.47      0.76 o 
  14   2   7       49.34       48.83      2.00 o 
  15   2   7        6.18        2.35      0.91 o 
 -18   3   7        8.27        6.70      1.03 o 
 -17   3   7       46.43       38.22      1.27 o 
 -16   3   7        0.36        0.53      0.43 o 
 -15   3   7       41.45       43.80      1.08 o 
 -14   3   7        0.61        1.17      0.17 o 
 -13   3   7       37.81       40.06      1.19 o 
 -12   3   7      172.99      161.25      4.88 o 
 -11   3   7      228.40      212.69      3.81 o 
 -10   3   7      951.03      890.05     13.85 o 
  -9   3   7      627.71      589.30      7.57 o 
  -8   3   7       17.29       12.86      0.34 o 
  -7   3   7      841.96      858.28     16.41 o 
  -6   3   7      171.67      179.72      4.16 o 
  -5   3   7       72.41       74.69      1.24 o 
  -4   3   7      377.78      347.64      3.82 o 
  -3   3   7      374.59      391.28      4.11 o 
  -2   3   7      897.32      936.52     11.52 o 
  -1   3   7       10.18       15.63      0.79 o 
   0   3   7      479.54      454.83      4.73 o 
   1   3   7      687.44      708.22      7.35 o 
   2   3   7       75.93      108.77      8.24 o 
   3   3   7       79.49       69.60      1.22 o 
   4   3   7       17.00       13.93      0.74 o 
   5   3   7       21.12       22.14      0.77 o 
   6   3   7      695.61      674.43      7.69 o 
   7   3   7       27.25       26.50      1.05 o 
   8   3   7       63.13       68.14      1.86 o 
   9   3   7      204.66      204.86      3.14 o 
  10   3   7       56.92       63.20      1.57 o 
  11   3   7       25.27       30.74      1.32 o 
  12   3   7        0.00       -0.13      0.59 o 
  13   3   7       11.45       12.79      1.18 o 
  14   3   7       26.51       26.06      1.41 o 
 -16   4   7        1.17        0.41      1.24 o 
 -15   4   7       12.18       15.74      2.12 o 
 -14   4   7       45.42       50.85      3.25 o 
 -13   4   7        5.58        9.84      1.78 o 
 -12   4   7       14.70       13.80      5.31 o 
 -11   4   7       31.70       41.02      2.33 o 
 -10   4   7        1.68        1.74      1.62 o 
  -9   4   7       68.42       70.79      3.35 o 
  -8   4   7       49.67       45.66      2.32 o 
  -7   4   7       92.47      102.14      4.55 o 
  -6   4   7      225.61      217.47      2.91 o 
  -5   4   7       13.93        8.91      0.59 o 
  -4   4   7      359.50      372.83      5.17 o 
  -3   4   7      213.02      230.26      2.95 o 
  -2   4   7        6.53        5.69      0.59 o 
  -1   4   7       28.42       26.64      0.37 o 
   0   4   7       45.68       47.69      1.91 o 
   1   4   7      687.28      693.28      7.58 o 
   2   4   7      428.81      423.48      4.76 o 
   3   4   7        0.17        0.56      0.37 o 
   4   4   7      727.66      705.67      8.01 o 
   5   4   7       46.01       43.03      1.23 o 
   6   4   7       19.72       23.24      0.86 o 
   7   4   7       15.24       17.93      0.91 o 
   8   4   7        0.00        0.55      0.49 o 
   9   4   7      112.62      120.65      2.16 o 
  10   4   7       37.64       40.71      1.26 o 
  11   4   7       70.12       70.83      2.75 o 
  12   4   7       38.26       39.16      1.69 o 
 -13   5   7       56.33       63.67      4.05 o 
 -12   5   7        2.71        2.82      1.51 o 
 -11   5   7        7.01        9.06      2.36 o 
 -10   5   7      104.19      113.04      5.13 o 
  -9   5   7       15.43       11.92      1.75 o 
  -8   5   7        2.33        3.89      0.99 o 
  -7   5   7       35.69       37.75      1.76 o 
  -6   5   7        0.08        0.27      0.38 o 
  -5   5   7       37.94       44.88      1.34 o 
  -4   5   7      105.74      100.81      2.15 o 
  -3   5   7       42.35       44.77      1.55 o 
  -2   5   7      249.26      255.13      4.45 o 
  -1   5   7        4.58        3.24      0.77 o 
   0   5   7       66.03       76.27      1.68 o 
   1   5   7       20.47       21.13      2.06 o 
   2   5   7        1.22        0.67      0.39 o 
   3   5   7        0.26        0.48      0.41 o 
   4   5   7        0.54        0.71      0.47 o 
   5   5   7        1.75        3.70      0.74 o 
   6   5   7      174.87      159.19      2.55 o 
   7   5   7        9.74        9.72      0.90 o 
   8   5   7       15.32       21.37      0.94 o 
   9   5   7        4.64        3.38      1.58 o 
  -8   6   7        6.18        4.34      1.16 o 
  -7   6   7      132.65      143.21      3.69 o 
  -6   6   7       11.53       11.13      1.54 o 
  -5   6   7        0.25        0.41      0.50 o 
  -4   6   7       14.61       16.67      1.00 o 
  -3   6   7       21.96       24.30      1.09 o 
  -2   6   7       12.81       10.46      1.03 o 
  -1   6   7        3.94        0.11      0.94 o 
   0   6   7       43.09       39.78      1.85 o 
   1   6   7       34.65       34.91      1.61 o 
   2   6   7       31.72       36.10      1.59 o 
   3   6   7        6.23        5.55      0.91 o 
   4   6   7       93.88       95.18      3.07 o 
 -20   0   8        0.88        1.57      1.79 o 
 -19   0   8      483.30      452.92     10.86 o 
 -18   0   8       78.28       81.54      4.41 o 
 -17   0   8      145.60      141.05      4.27 o 
 -16   0   8       12.17       12.76      2.07 o 
 -15   0   8       28.54       31.43      1.23 o 
 -14   0   8       27.74       24.28      0.96 o 
 -13   0   8       26.31       24.47      0.90 o 
 -12   0   8       15.39       11.60      0.85 o 
 -11   0   8      768.96      865.15     14.69 o 
 -10   0   8      263.44      273.98      4.66 o 
  -9   0   8      332.00      410.47      6.34 o 
  -8   0   8      513.51      479.37      7.58 o 
  -7   0   8     1199.93     1211.64     27.44 o 
  -6   0   8      223.06      265.75      3.09 o 
  -5   0   8     2007.89     2070.58     35.25 o 
  -4   0   8      184.10      139.08      2.39 o 
  -3   0   8      203.78      199.01      2.95 o 
  -2   0   8      955.22      996.36     12.82 o 
  -1   0   8     1548.63     2075.92     29.04 o 
   0   0   8       24.28       67.13      1.51 o 
   1   0   8       77.62       53.21      1.24 o 
   2   0   8      976.78      906.28     14.60 o 
   3   0   8       14.03        4.89      0.77 o 
   4   0   8       10.94        6.98      0.93 o 
   5   0   8     2258.38     2195.02     41.03 o 
   6   0   8       42.18       28.84      1.67 o 
   7   0   8      842.34      878.28     15.48 o 
   8   0   8       74.37       72.62      2.29 o 
   9   0   8        2.54        4.02      1.31 o 
  10   0   8        5.51        2.78      1.03 o 
  11   0   8       25.31       24.59      1.65 o 
  12   0   8       57.17       53.06      2.34 o 
  13   0   8       83.68       77.26      2.92 o 
  14   0   8        9.36        3.02      3.15 o 
  15   0   8       24.13       37.89      2.51 o 
  16   0   8       14.87       21.56      2.32 o 
 -20   1   8       10.17        8.82      1.09 o 
 -19   1   8       77.62       73.66      2.06 o 
 -18   1   8      276.69      262.08      4.18 o 
 -17   1   8       23.37       24.67      1.16 o 
 -16   1   8       49.44       54.50      1.57 o 
 -15   1   8       27.96       25.43      1.07 o 
 -14   1   8       14.86       14.64      0.52 o 
 -13   1   8        1.24        1.82      0.29 o 
 -12   1   8      174.67      167.54      3.60 o 
 -11   1   8      213.93      190.36      7.61 o 
 -10   1   8      736.52      813.03     16.23 o 
  -9   1   8      160.07      151.23      2.91 o 
  -8   1   8        2.37        3.47      0.48 o 
  -7   1   8       27.91       18.68      0.73 o 
  -6   1   8     1548.17     1529.31     16.56 o 
  -5   1   8        5.30        0.71      0.28 o 
  -4   1   8        4.28        4.64      0.44 o 
  -3   1   8      547.05      567.51      7.45 o 
  -2   1   8     2104.30     2429.42     30.33 o 
  -1   1   8      969.72      939.48      9.61 o 
   0   1   8      341.12      343.81      3.31 o 
   1   1   8        8.98       44.24      0.85 o 
   2   1   8       73.71       51.82      0.94 o 
   3   1   8      137.19      132.89      1.89 o 
   4   1   8      431.74      383.60      4.52 o 
   5   1   8      183.74      152.87      2.12 o 
   6   1   8      627.48      634.36      7.79 o 
   7   1   8      313.73      311.36      4.80 o 
   8   1   8      390.67      415.72      5.77 o 
   9   1   8     1053.19     1038.43     13.92 o 
  10   1   8      409.07      429.05      6.03 o 
  11   1   8        0.82        1.80      0.74 o 
  12   1   8       42.53       39.14      1.60 o 
  13   1   8        3.09        3.31      1.06 o 
  14   1   8       54.23       64.33      2.27 o 
  15   1   8       97.18       94.38      2.76 o 
 -19   2   8       25.86       23.00      1.30 o 
 -18   2   8       39.42       39.53      1.52 o 
 -17   2   8       10.22       12.83      0.88 o 
 -16   2   8       25.01       27.79      1.03 o 
 -15   2   8        1.86        3.09      0.40 o 
 -14   2   8        2.02        2.11      0.56 o 
 -13   2   8       76.39       76.52      2.08 o 
 -12   2   8       96.10       85.59      1.77 o 
 -11   2   8        5.65        7.98      0.73 o 
 -10   2   8      345.86      352.77      5.00 o 
  -9   2   8        3.01        1.83      0.74 o 
  -8   2   8      695.69      710.34      8.26 o 
  -7   2   8      116.63      112.63      1.71 o 
  -6   2   8        6.94        6.38      0.35 o 
  -5   2   8        4.93        2.44      0.30 o 
  -4   2   8      416.69      387.44      4.30 o 
  -3   2   8       63.53       63.85      1.02 o 
  -2   2   8      960.11      916.91      9.20 o 
  -1   2   8      376.19      416.76      4.69 o 
   0   2   8      415.67      417.05      4.69 o 
   1   2   8      412.13      379.73     13.87 o 
   2   2   8       88.72       74.86      1.16 o 
   3   2   8       16.23       11.27      0.56 o 
   4   2   8      153.14      142.99      1.79 o 
   5   2   8      176.40      164.32      2.24 o 
   6   2   8       24.52       22.71      0.90 o 
   7   2   8      371.99      365.77      4.68 o 
   8   2   8       69.07       75.93      1.83 o 
   9   2   8        4.94        3.12      0.85 o 
  10   2   8        0.01       -0.08      0.58 o 
  11   2   8      134.07      135.97      2.35 o 
  12   2   8        0.11        0.54      0.65 o 
  13   2   8       29.34       37.22      1.59 o 
  14   2   8        5.99        5.73      1.27 o 
  15   2   8       11.41        5.55      1.19 o 
 -18   3   8        2.56        2.29      0.81 o 
 -17   3   8        4.43        3.14      1.01 o 
 -16   3   8       16.67       12.98      0.93 o 
 -15   3   8        4.48        2.16      0.60 o 
 -14   3   8       77.56       77.88      2.12 o 
 -13   3   8        5.87        1.96      0.51 o 
 -12   3   8       20.33       19.57      1.68 o 
 -11   3   8       99.78      100.26      1.66 o 
 -10   3   8       95.82       97.85      2.43 o 
  -9   3   8      108.31      111.87      1.75 o 
  -8   3   8        0.05        3.90      5.81 o 
  -7   3   8      254.60      233.06      2.68 o 
  -6   3   8      753.65      777.57      7.78 o 
  -5   3   8        4.12        3.72      0.23 o 
  -4   3   8       10.53       13.21      0.35 o 
  -3   3   8      188.98      189.99      2.22 o 
  -2   3   8      141.07      136.90      1.71 o 
  -1   3   8      139.66      129.97      1.57 o 
   0   3   8      131.54      134.66      1.64 o 
   1   3   8       30.16       35.90      0.83 o 
   2   3   8       35.30       28.08      0.88 o 
   3   3   8       13.93       13.42      0.82 o 
   4   3   8       32.85       26.50      0.82 o 
   5   3   8       35.93       36.12      1.32 o 
   6   3   8        2.96        2.07      0.54 o 
   7   3   8        0.08        0.64      0.59 o 
   8   3   8       56.05       43.64      1.46 o 
   9   3   8      195.46      179.49      3.41 o 
  10   3   8      115.43      100.51      2.01 o 
  11   3   8       17.98       13.77      1.03 o 
  12   3   8        1.37        1.50      0.79 o 
  13   3   8       14.55       12.07      1.24 o 
 -16   4   8       18.21       10.03      2.10 o 
 -15   4   8       16.88       11.64      2.06 o 
 -14   4   8       28.67       23.35      2.45 o 
 -13   4   8        0.10       -0.78      2.24 o 
 -12   4   8       83.97       76.84      3.22 o 
 -11   4   8        7.22        7.78      1.60 o 
 -10   4   8        5.84        5.84      2.33 o 
  -9   4   8       16.02       13.76      1.76 o 
  -8   4   8      156.63      154.72      3.33 o 
  -7   4   8       72.78       66.21      2.32 o 
  -6   4   8        2.96        3.41      0.36 o 
  -5   4   8        7.98        9.38      0.73 o 
  -4   4   8      421.10      429.15      5.25 o 
  -3   4   8       33.98       37.31      1.62 o 
  -2   4   8        0.01        0.24      0.45 o 
  -1   4   8        0.68        0.90      0.20 o 
   0   4   8        1.09        1.38      0.29 o 
   1   4   8       23.81       23.17      0.70 o 
   2   4   8       12.16        8.72      0.75 o 
   3   4   8       80.56       78.46      1.65 o 
   4   4   8       85.82       72.78      1.84 o 
   5   4   8        0.07       -0.15      0.31 o 
   6   4   8       29.33       30.05      0.98 o 
   7   4   8      110.34      112.61      2.00 o 
   8   4   8        9.36       11.07      0.91 o 
   9   4   8       11.01        9.71      1.05 o 
  10   4   8       34.41       37.87      1.26 o 
  11   4   8       13.00       13.48      1.00 o 
 -13   5   8       20.01       16.29      2.72 o 
 -12   5   8        1.02        5.99      3.78 o 
 -11   5   8       20.95       19.71      2.29 o 
 -10   5   8        3.04        3.69      1.24 o 
  -9   5   8       13.00       13.19      1.62 o 
  -8   5   8       25.59       27.51      1.72 o 
  -7   5   8        3.68        5.02      1.36 o 
  -6   5   8       49.92       48.90      1.28 o 
  -5   5   8        3.40        3.24      0.62 o 
  -4   5   8       76.67       73.64      1.94 o 
  -3   5   8       73.11       75.06      1.81 o 
  -2   5   8        9.58       11.90      0.87 o 
  -1   5   8       32.95       30.36      1.23 o 
   0   5   8       13.66       12.33      0.89 o 
   1   5   8       20.83       21.91      1.19 o 
   2   5   8       91.68       89.48      1.78 o 
   3   5   8        4.33        8.41      3.51 o 
   4   5   8        2.69        2.75      0.82 o 
   5   5   8       24.74       23.90      1.05 o 
   6   5   8       23.93       23.11      1.11 o 
   7   5   8       19.14       19.87      1.13 o 
   8   5   8        0.06       -0.31      0.43 o 
  -7   6   8        0.62        1.00      1.16 o 
  -6   6   8        0.07       33.02     30.09 o 
  -5   6   8        0.05       -0.32      0.87 o 
  -4   6   8       29.44       28.28      1.90 o 
  -3   6   8       12.99       12.15      1.05 o 
  -2   6   8       56.19       49.72      1.92 o 
  -1   6   8        0.02       -0.30      0.67 o 
   0   6   8        4.85        4.24      0.99 o 
   1   6   8        1.18        0.85      0.80 o 
   2   6   8        0.69        0.03      0.94 o 
   3   6   8        1.84        0.41      0.70 o 
 -20   1   9       24.49       22.05      1.32 o 
 -19   1   9        3.09        4.07      0.95 o 
 -18   1   9       21.82       21.75      1.18 o 
 -17   1   9       45.21       40.78      1.03 o 
 -16   1   9       28.97       26.78      2.00 o 
 -15   1   9       26.28       23.19      2.07 o 
 -14   1   9        1.44        1.32      0.29 o 
 -13   1   9        0.14        0.07      0.28 o 
 -12   1   9       47.95       45.70      0.94 o 
 -11   1   9        0.36        0.07      0.15 o 
 -10   1   9      108.05      112.00      5.02 o 
  -9   1   9       26.64       32.69      1.65 o 
  -8   1   9        4.20        5.98      0.52 o 
  -7   1   9       50.50       31.27      0.77 o 
  -6   1   9        0.09        0.57      0.34 o 
  -5   1   9      175.40      177.38      2.21 o 
  -4   1   9       83.71       99.42      1.09 o 
  -3   1   9        2.96        3.10      0.39 o 
  -2   1   9      347.54      358.94      4.08 o 
  -1   1   9        2.34        4.52      0.43 o 
   0   1   9        5.76        1.09      0.31 o 
   1   1   9        1.89        0.44      0.35 o 
   2   1   9       25.53       27.09      0.79 o 
   3   1   9      143.18      138.27      1.75 o 
   4   1   9       59.99       54.67      1.10 o 
   5   1   9       11.75       10.87      1.01 o 
   6   1   9      756.46      760.14      9.72 o 
   7   1   9       96.19      107.83      2.38 o 
   8   1   9       56.33       49.18      1.85 o 
   9   1   9        2.04        0.23      0.69 o 
  10   1   9       34.45       31.91      1.33 o 
  11   1   9        7.87        6.27      1.38 o 
  12   1   9       22.89       24.15      1.49 o 
  13   1   9       15.65       14.69      1.67 o 
  14   1   9       21.41       29.40      1.99 o 
  15   1   9       12.33       23.48      2.13 o 
 -19   2   9       17.94       20.16      1.51 o 
 -18   2   9       44.91       43.40      1.72 o 
 -17   2   9        2.14        0.45      0.62 o 
 -16   2   9       17.76       21.10      1.54 o 
 -15   2   9        5.06        5.50      0.82 o 
 -14   2   9       50.02       47.92      1.65 o 
 -13   2   9      234.43      218.48      4.23 o 
 -12   2   9       64.37       56.02      1.58 o 
 -11   2   9       80.28       80.35      1.69 o 
 -10   2   9       97.18       96.32      1.59 o 
  -9   2   9      160.74      174.78      2.40 o 
  -8   2   9       68.28       61.34      1.11 o 
  -7   2   9        0.47        0.96      0.39 o 
  -6   2   9       28.60       23.96      0.66 o 
  -5   2   9      223.35      224.30      5.49 o 
  -4   2   9       45.76       42.87      1.27 o 
  -3   2   9      242.54      234.72      2.84 o 
  -2   2   9      213.11      256.33      3.10 o 
  -1   2   9        1.11        0.06      0.20 o 
   0   2   9        0.02        1.33      0.37 o 
   1   2   9        2.74        4.81      1.52 o 
   2   2   9      335.64      351.00      3.94 o 
   3   2   9        1.23        2.52      0.55 o 
   4   2   9       77.09       73.22      1.49 o 
   5   2   9       16.77       14.66      0.89 o 
   6   2   9       83.36       80.15      1.72 o 
   7   2   9       17.48       21.64      1.11 o 
   8   2   9      177.98      168.99      2.81 o 
   9   2   9       49.92       51.45      1.38 o 
  10   2   9        1.98        1.25      0.70 o 
  11   2   9       17.39       14.54      1.06 o 
  12   2   9       16.22       17.39      1.30 o 
  13   2   9        2.10        4.93      1.02 o 
  14   2   9       27.61       39.74      1.78 o 
 -18   3   9       30.83       37.97      2.60 o 
 -17   3   9       18.61       20.71      1.20 o 
 -16   3   9        3.17        3.11      1.00 o 
 -15   3   9       29.57       30.09      1.16 o 
 -14   3   9        6.81        3.66      0.83 o 
 -13   3   9      185.04      165.49      6.66 o 
 -12   3   9      148.55      133.16      3.35 o 
 -11   3   9        0.35        1.19      0.28 o 
 -10   3   9      362.39      342.48      5.93 o 
  -9   3   9      502.24      467.17      9.51 o 
  -8   3   9       31.78       28.81      0.57 o 
  -7   3   9       19.03       17.61      0.56 o 
  -6   3   9       12.26       14.85      0.41 o 
  -5   3   9      509.73      538.53      4.66 o 
  -4   3   9      106.29      120.28      4.32 o 
  -3   3   9      596.29      656.80     62.28 o 
  -2   3   9      902.04      940.21     28.96 o 
  -1   3   9      318.58      334.25      3.75 o 
   0   3   9      601.66      611.09      7.50 o 
   1   3   9      333.17      312.94      3.59 o 
   2   3   9        8.31        6.20      0.66 o 
   3   3   9      421.74      382.74      5.24 o 
   4   3   9        5.88        7.71      0.62 o 
   5   3   9       59.50       65.45      1.38 o 
   6   3   9       91.49       92.37      1.63 o 
   7   3   9       16.77       16.79      0.96 o 
   8   3   9       13.59       19.09      1.24 o 
   9   3   9       22.44       22.92      1.11 o 
  10   3   9      128.47      136.81      3.48 o 
  11   3   9       12.19       12.78      1.05 o 
  12   3   9        2.06        1.33      0.80 o 
  13   3   9       64.74       79.46      2.07 o 
 -16   4   9       28.75       37.99      3.51 o 
 -15   4   9        2.92        2.43      1.64 o 
 -14   4   9      135.28      144.48      5.90 o 
 -13   4   9      168.75      157.92      5.20 o 
 -12   4   9        9.05        6.56      2.11 o 
 -11   4   9       51.86       59.87      2.92 o 
 -10   4   9        3.18        2.02      1.30 o 
  -9   4   9       16.59       11.73      1.33 o 
  -8   4   9       20.71       24.13      1.54 o 
  -7   4   9       22.90       27.59      1.51 o 
  -6   4   9        0.87        2.09      1.25 o 
  -5   4   9      130.76      130.68      2.06 o 
  -4   4   9       67.12       71.45      1.58 o 
  -3   4   9      200.25      213.53      2.97 o 
  -2   4   9        6.90        8.55      0.44 o 
  -1   4   9       91.19       88.10      1.27 o 
   0   4   9        0.54        1.00      0.33 o 
   1   4   9      108.31      108.24      2.89 o 
   2   4   9       47.82       50.37      2.12 o 
   3   4   9       14.76       11.18      0.97 o 
   4   4   9       11.62        6.17      0.67 o 
   5   4   9      137.17      129.34      2.51 o 
   6   4   9      106.63      107.02      1.94 o 
   7   4   9       41.24       46.52      1.47 o 
   8   4   9       10.02        9.11      0.89 o 
   9   4   9       31.73       32.03      1.18 o 
  10   4   9       19.79       18.79      1.07 o 
 -12   5   9        2.04        1.91      1.56 o 
 -11   5   9       55.22       52.16      6.75 o 
 -10   5   9      128.24      140.11      3.88 o 
  -9   5   9       19.81       17.25      1.76 o 
  -8   5   9      131.79      148.62      4.09 o 
  -7   5   9       71.72       78.27      2.54 o 
  -6   5   9        1.32        1.55      1.30 o 
  -5   5   9       92.59       94.18      2.14 o 
  -4   5   9        6.83        5.56      0.70 o 
  -3   5   9      106.01      123.58      4.85 o 
  -2   5   9      223.37      245.36      4.93 o 
  -1   5   9        0.09        0.60      0.59 o 
   0   5   9       52.03       47.75      1.69 o 
   1   5   9      140.62      144.31      5.44 o 
   2   5   9        2.90        2.54      0.99 o 
   3   5   9      300.81      279.23      6.87 o 
   4   5   9       17.22       18.10      4.84 o 
   5   5   9       19.91       21.46      0.98 o 
   6   5   9       50.03       61.72      1.85 o 
   7   5   9        6.36        4.98      1.34 o 
  -5   6   9       32.43       30.27      1.93 o 
  -4   6   9        2.36        2.80      1.19 o 
  -3   6   9        3.04        2.07      1.58 o 
  -2   6   9       14.69       15.63      1.34 o 
  -1   6   9        0.87        1.80      0.89 o 
   0   6   9       11.78       10.81      1.17 o 
 -20   0  10        1.56        2.21      3.06 o 
 -19   0  10       67.02       66.00      4.23 o 
 -18   0  10       45.47       48.12      2.36 o 
 -17   0  10       14.63       21.54      1.59 o 
 -16   0  10       21.30       20.52      1.24 o 
 -15   0  10       68.18       62.39      2.08 o 
 -14   0  10        9.94       11.82      1.24 o 
 -13   0  10      101.69      106.26      2.42 o 
 -12   0  10        4.00        4.03      0.77 o 
 -11   0  10       27.82       31.88      1.13 o 
 -10   0  10      915.50      929.70     15.49 o 
  -9   0  10      130.52      137.55      2.54 o 
  -8   0  10      262.21      282.04      3.98 o 
  -7   0  10      241.23      227.08      4.40 o 
  -6   0  10       90.01       94.28      1.79 o 
  -5   0  10     1145.89     1186.06     19.56 o 
  -4   0  10     4103.70     4898.61     98.89 o 
  -3   0  10      465.97      434.77     10.44 o 
  -2   0  10      139.18      106.40      2.61 o 
  -1   0  10        1.86        1.75      0.50 o 
   0   0  10      724.11      623.44      9.60 o 
   1   0  10       73.51       46.46      1.91 o 
   2   0  10      596.42      601.06      9.93 o 
   3   0  10      223.33      206.19      4.15 o 
   4   0  10     1269.15     1290.08     24.34 o 
   5   0  10     2528.30     2504.66     49.31 o 
   6   0  10     2311.32     2304.45     44.94 o 
   7   0  10      309.22      321.77      6.78 o 
   8   0  10       15.44       17.40      1.79 o 
   9   0  10       11.49       11.46      1.60 o 
  10   0  10       60.15       58.94      2.35 o 
  11   0  10       76.90       56.86      2.58 o 
  12   0  10       10.90        2.90      1.38 o 
  13   0  10       41.43       74.40      3.89 o 
  14   0  10       78.49      104.31      4.27 o 
 -19   1  10        7.75       10.29      1.62 o 
 -18   1  10        7.82        9.56      2.01 o 
 -17   1  10       21.93       23.71      1.77 o 
 -16   1  10       13.72       16.01      1.96 o 
 -15   1  10        1.43        0.23      0.23 o 
 -14   1  10      131.67      130.06      5.52 o 
 -13   1  10      118.55      112.79      6.39 o 
 -12   1  10      307.84      326.59      6.45 o 
 -11   1  10      630.89      663.59     13.15 o 
 -10   1  10       64.36       61.03      2.28 o 
  -9   1  10      166.61      168.48      3.03 o 
  -8   1  10      145.86      134.94      1.95 o 
  -7   1  10       47.23       55.10      3.24 o 
  -6   1  10      818.44      840.78      7.38 o 
  -5   1  10      174.55      191.07      2.12 o 
  -4   1  10      131.44      174.46      2.29 o 
  -3   1  10        1.77        7.86      0.72 o 
  -2   1  10       26.37       11.20      0.57 o 
  -1   1  10      305.72      277.47      3.17 o 
   0   1  10      102.29       99.45      7.97 o 
   1   1  10      586.76      551.73      5.95 o 
   2   1  10      288.06      268.56      3.27 o 
   3   1  10        2.67        4.68      1.10 o 
   4   1  10      436.47      401.93      4.91 o 
   5   1  10      205.35      223.34      3.05 o 
   6   1  10       60.64       56.62      2.08 o 
   7   1  10      121.44      127.60      2.32 o 
   8   1  10       47.30       36.10      1.46 o 
   9   1  10       99.62       96.31      2.19 o 
  10   1  10       99.07       89.06      2.22 o 
  11   1  10        9.90       15.74      1.32 o 
  12   1  10       52.24       59.27      2.00 o 
  13   1  10        8.98       16.28      1.54 o 
  14   1  10        9.16       20.42      1.55 o 
 -19   2  10        0.24        0.48      0.75 o 
 -18   2  10        2.38        1.95      1.02 o 
 -17   2  10        0.11        1.25      0.94 o 
 -16   2  10        8.01        5.81      0.89 o 
 -15   2  10      167.35      163.90      3.18 o 
 -14   2  10        1.01        0.06      0.59 o 
 -13   2  10       17.50       14.58      0.99 o 
 -12   2  10       21.62       18.03      1.23 o 
 -11   2  10        1.81        2.18      0.42 o 
 -10   2  10       69.92       70.40      1.36 o 
  -9   2  10        9.94        8.78      0.67 o 
  -8   2  10      430.36      454.86      5.15 o 
  -7   2  10      472.79      480.94      5.38 o 
  -6   2  10      457.04      473.95      4.98 o 
  -5   2  10      584.39      571.13      5.90 o 
  -4   2  10      190.64      187.39      5.72 o 
  -3   2  10       62.72       57.64      1.53 o 
  -2   2  10      258.09      238.83      3.45 o 
  -1   2  10        2.85        2.01      0.40 o 
   0   2  10        2.38        1.54      0.40 o 
   1   2  10      464.41      432.15      4.65 o 
   2   2  10        3.66        2.20      0.46 o 
   3   2  10      154.19      152.37      2.35 o 
   4   2  10        0.43        0.28      0.43 o 
   5   2  10      281.08      265.05      3.58 o 
   6   2  10      605.64      604.07      7.21 o 
   7   2  10      132.48      126.63      2.55 o 
   8   2  10       55.81       48.76      1.35 o 
   9   2  10        2.87        1.78      0.76 o 
  10   2  10       11.29       14.33      1.35 o 
  11   2  10      101.31      111.08      2.33 o 
  12   2  10        9.22        6.11      1.07 o 
  13   2  10        3.24        1.43      0.89 o 
 -17   3  10       16.14       16.53      2.36 o 
 -16   3  10        3.06        4.43      0.74 o 
 -15   3  10       34.99       29.99      1.44 o 
 -14   3  10        9.79        5.98      0.48 o 
 -13   3  10       14.57       12.93      0.55 o 
 -12   3  10        3.00        2.46      0.43 o 
 -11   3  10      115.95      111.25      4.09 o 
 -10   3  10      193.12      178.24      3.49 o 
  -9   3  10      104.38       90.59      1.43 o 
  -8   3  10        0.88        1.25      0.23 o 
  -7   3  10        0.59        0.35      0.20 o 
  -6   3  10      205.16      215.59      2.31 o 
  -5   3  10      245.99      227.22      3.63 o 
  -4   3  10       22.67       21.29      0.56 o 
  -3   3  10        4.19        3.42      0.48 o 
  -2   3  10        2.74        2.10      0.54 o 
  -1   3  10      150.67      137.00      1.92 o 
   0   3  10      211.08      194.54      2.67 o 
   1   3  10        0.92       -0.25      0.31 o 
   2   3  10       34.96       36.64      3.66 o 
   3   3  10      158.00      136.86      2.08 o 
   4   3  10       25.13       18.59      0.94 o 
   5   3  10        1.93        0.63      0.46 o 
   6   3  10        3.68        1.93      0.66 o 
   7   3  10        0.17        0.90      0.57 o 
   8   3  10       30.62       30.55      1.25 o 
   9   3  10        5.14        5.09      0.90 o 
  10   3  10       51.86       53.68      1.62 o 
  11   3  10        3.77        2.42      0.91 o 
  12   3  10       10.48       10.66      1.39 o 
 -15   4  10        0.94        0.25      1.24 o 
 -14   4  10        3.19        2.15      1.77 o 
 -13   4  10       18.74       13.55      3.20 o 
 -12   4  10       80.85       81.66      3.60 o 
 -11   4  10       21.00       17.19      2.16 o 
 -10   4  10        9.23        7.02      1.63 o 
  -9   4  10       12.60       11.80      1.84 o 
  -8   4  10        0.43        0.24      0.76 o 
  -7   4  10        3.15        2.37      1.43 o 
  -6   4  10       24.55       25.67      1.63 o 
  -5   4  10       14.41       17.29      1.03 o 
  -4   4  10        0.24        0.35      0.32 o 
  -3   4  10        0.28        0.61      0.44 o 
  -2   4  10       36.20       35.25      0.92 o 
  -1   4  10       11.35        9.74      0.73 o 
   0   4  10        4.59        3.30      0.45 o 
   1   4  10        4.31        2.45      0.47 o 
   2   4  10       22.66       21.99      1.08 o 
   3   4  10       21.56       22.37      1.06 o 
   4   4  10        1.01       -0.01      0.42 o 
   5   4  10        8.97        8.65      0.87 o 
   6   4  10        9.12        7.69      0.73 o 
   7   4  10       58.00       56.88      1.56 o 
   8   4  10        3.79        3.34      0.86 o 
   9   4  10        0.49        1.01      0.65 o 
 -12   5  10        0.17       -0.15      1.19 o 
 -11   5  10        0.48        1.79      1.64 o 
 -10   5  10        3.20        4.28      1.56 o 
  -9   5  10       14.90       17.75      1.78 o 
  -8   5  10        5.16        3.55      1.81 o 
  -7   5  10       20.58       16.78      5.65 o 
  -6   5  10        0.00        0.32      0.81 o 
  -5   5  10        1.13        0.78      0.91 o 
  -4   5  10       32.31       30.06      1.22 o 
  -3   5  10       37.31       35.58      1.20 o 
  -2   5  10       21.12       22.85      1.07 o 
  -1   5  10        0.02       -0.23      0.53 o 
   0   5  10       19.20       17.72      3.95 o 
   1   5  10       50.70       42.20      1.73 o 
   2   5  10        0.72        0.45      1.04 o 
   3   5  10        0.32       -0.19      1.04 o 
   4   5  10        9.59        7.20      1.84 o 
   5   5  10       13.46       13.85      0.88 o 
   6   5  10       41.37       41.03      1.71 o 
 -19   1  11        7.00        7.49      1.18 o 
 -18   1  11        1.31        1.44      0.91 o 
 -17   1  11        8.89        9.25      1.05 o 
 -16   1  11       23.26       21.16      1.25 o 
 -15   1  11        5.28        4.66      0.91 o 
 -14   1  11        5.99        4.76      0.70 o 
 -13   1  11       40.67       36.53      6.60 o 
 -12   1  11        7.56        8.73      1.23 o 
 -11   1  11        6.13        5.58      0.79 o 
 -10   1  11       11.56       11.04      0.85 o 
  -9   1  11        6.26        9.55      0.83 o 
  -8   1  11       84.68       91.17      1.78 o 
  -7   1  11        4.89        5.39      0.48 o 
  -6   1  11       50.17       55.76      1.09 o 
  -5   1  11        5.16        5.45      0.55 o 
  -4   1  11        9.46       10.46      0.56 o 
  -3   1  11       42.67       48.60      0.94 o 
  -2   1  11        0.27       -0.10      0.25 o 
  -1   1  11       34.24       38.57      0.95 o 
   0   1  11        0.05        0.07      0.35 o 
   1   1  11        0.96        2.10      0.52 o 
   2   1  11       51.21       44.59      1.31 o 
   3   1  11       73.58       69.90      1.60 o 
   4   1  11        1.31        2.05      0.84 o 
   5   1  11       67.80       59.26      1.62 o 
   6   1  11        5.36        8.36      0.82 o 
   7   1  11       13.84       15.36      1.01 o 
   8   1  11        2.09        1.20      0.86 o 
   9   1  11        4.19        4.68      0.91 o 
  10   1  11       16.95       16.84      1.22 o 
  11   1  11       12.56       14.51      1.32 o 
  12   1  11        9.62       12.11      1.99 o 
  13   1  11        2.40        3.14      1.23 o 
 -18   2  11        5.58        6.12      1.34 o 
 -17   2  11        0.09        0.65      0.81 o 
 -16   2  11       59.98       53.16      1.91 o 
 -15   2  11        2.67        1.82      1.10 o 
 -14   2  11       49.64       46.82      1.55 o 
 -13   2  11      187.85      179.18      3.91 o 
 -12   2  11       30.41       21.76      2.12 o 
 -11   2  11        1.17        2.00      0.52 o 
 -10   2  11        0.01        0.26      0.41 o 
  -9   2  11       20.85       23.19      1.06 o 
  -8   2  11      164.02      168.10      2.41 o 
  -7   2  11       54.82       57.28      3.53 o 
  -6   2  11      812.88      856.98     10.94 o 
  -5   2  11      162.88      164.78      2.27 o 
  -4   2  11        1.50        4.47      0.81 o 
  -3   2  11       82.19       70.91      2.23 o 
  -2   2  11      102.78      104.52      2.27 o 
  -1   2  11       90.06       99.23      1.72 o 
   0   2  11        4.89        5.28      0.55 o 
   1   2  11        4.11        4.17      0.51 o 
   2   2  11      200.52      183.35      2.46 o 
   3   2  11        1.49        1.48      0.52 o 
   4   2  11        7.38        8.35      0.80 o 
   5   2  11       75.01       72.63      1.73 o 
   6   2  11      136.94      135.05      2.39 o 
   7   2  11        2.57        6.74      0.85 o 
   8   2  11        0.86        0.10      0.52 o 
   9   2  11       54.72       54.76      1.66 o 
  10   2  11       10.16        7.53      1.02 o 
  11   2  11        0.00        0.97      0.94 o 
  12   2  11        3.30        7.77      1.39 o 
 -17   3  11       12.89       17.27      2.07 o 
 -16   3  11        8.97        8.24      3.47 o 
 -15   3  11        0.15        1.28      1.21 o 
 -14   3  11        8.66        6.87      0.57 o 
 -13   3  11        7.49        9.12      0.66 o 
 -12   3  11       14.58       15.76      0.80 o 
 -11   3  11       23.41       21.89      0.87 o 
 -10   3  11        2.19        0.35      0.29 o 
  -9   3  11       10.36       10.82      0.52 o 
  -8   3  11       67.16       72.39      1.49 o 
  -7   3  11       24.19       24.43      0.63 o 
  -6   3  11       24.39       26.16      1.01 o 
  -5   3  11      129.76      121.73      2.92 o 
  -4   3  11       70.43       68.06      1.47 o 
  -3   3  11      141.37      141.37      2.66 o 
  -2   3  11      166.11      171.93      2.64 o 
  -1   3  11       35.03       38.53      3.29 o 
   0   3  11       23.60       26.03      0.89 o 
   1   3  11        4.87        8.66      1.79 o 
   2   3  11       13.20       13.96      0.73 o 
   3   3  11       19.89       24.73      0.90 o 
   4   3  11       24.98       25.55      1.23 o 
   5   3  11       32.98       33.47      1.07 o 
   6   3  11       10.40       13.92      1.03 o 
   7   3  11       15.18       15.83      1.06 o 
   8   3  11       58.22       53.23      1.63 o 
   9   3  11       18.02       16.05      1.26 o 
  10   3  11       38.07       45.06      1.83 o 
  11   3  11       74.11       86.31      2.85 o 
 -14   4  11      119.20      131.60      4.88 o 
 -13   4  11      118.67      118.82      4.62 o 
 -12   4  11       34.32       19.08      2.42 o 
 -11   4  11       87.10      102.94      3.31 o 
 -10   4  11       70.20       70.19      2.76 o 
  -9   4  11      124.77      133.00      3.85 o 
  -8   4  11       28.81       30.45      1.93 o 
  -7   4  11       53.22       56.51      3.69 o 
  -6   4  11      439.88      463.73     11.51 o 
  -5   4  11       71.53       92.51      8.01 o 
  -4   4  11       48.19       54.74      2.16 o 
  -3   4  11      236.19      229.99      6.72 o 
  -2   4  11       62.28       57.34      3.35 o 
  -1   4  11       78.96       86.22     12.76 o 
   0   4  11       75.79       76.75      4.23 o 
   1   4  11        8.81        4.66      0.61 o 
   2   4  11      233.90      229.83      3.47 o 
   3   4  11       10.55        8.10      0.85 o 
   4   4  11       24.99       30.76      1.30 o 
   5   4  11       15.18       19.29      1.04 o 
   6   4  11       58.29       58.12      1.59 o 
   7   4  11       56.25       59.67      1.56 o 
   8   4  11       13.55       10.07      1.45 o 
 -10   5  11       27.41       32.26      2.92 o 
  -9   5  11       29.81       32.33      2.29 o 
  -8   5  11        2.40        2.23      1.38 o 
  -7   5  11       51.70       60.35      2.60 o 
  -6   5  11        3.26        1.49      1.48 o 
  -5   5  11       25.91       29.42      1.80 o 
  -4   5  11        0.10        0.08      0.74 o 
  -3   5  11       17.24       21.48      4.34 o 
  -2   5  11      156.89      162.24      2.95 o 
  -1   5  11        6.12        5.52      1.13 o 
   0   5  11       90.65       97.26      3.75 o 
   1   5  11        1.88       20.43     12.16 o 
   2   5  11       27.70       30.21      2.45 o 
   3   5  11       63.65       83.80      3.60 o 
   4   5  11       24.84       25.21      2.61 o 
 -19   0  12        9.15       13.24      2.61 o 
 -18   0  12       47.82       49.34      3.60 o 
 -17   0  12       25.51       28.05      4.41 o 
 -16   0  12        0.40        0.57      0.46 o 
 -15   0  12      138.28      139.27      4.61 o 
 -14   0  12      294.52      302.84      5.47 o 
 -13   0  12       39.37       38.91      1.25 o 
 -12   0  12       49.69       54.66      1.26 o 
 -11   0  12        0.51        0.41      0.39 o 
 -10   0  12      444.02      455.17      8.63 o 
  -9   0  12      199.45      219.17      5.11 o 
  -8   0  12        0.18        1.12      1.17 o 
  -7   0  12      179.70      184.24      2.86 o 
  -6   0  12      249.63      248.84      4.31 o 
  -5   0  12      349.83      320.89      5.73 o 
  -4   0  12       64.00       53.01      1.45 o 
  -3   0  12       13.13       24.76     12.85 o 
  -2   0  12      242.30      233.15      4.09 o 
  -1   0  12       25.69       32.03      1.81 o 
   0   0  12      642.85      587.90      9.08 o 
   1   0  12      636.72      611.25      8.92 o 
   2   0  12      130.41      119.26     15.78 o 
   3   0  12     1300.02     1330.24     25.46 o 
   4   0  12      336.86      318.84      7.60 o 
   5   0  12        1.70        1.83      1.07 o 
   6   0  12      401.25      392.63     15.22 o 
   7   0  12       54.53       51.92      2.20 o 
   8   0  12       83.16       71.44      3.71 o 
   9   0  12        0.63       -0.63      1.08 o 
  10   0  12       59.95       86.74      5.05 o 
  11   0  12      206.20      267.49      8.78 o 
  12   0  12       38.17       41.80      3.01 o 
 -18   1  12        7.18        9.64      1.04 o 
 -17   1  12       26.52       22.66      1.27 o 
 -16   1  12      162.03      163.02      3.54 o 
 -15   1  12        1.36        1.18      0.69 o 
 -14   1  12      107.23      111.44      2.65 o 
 -13   1  12       62.23       62.52      1.55 o 
 -12   1  12       24.14       24.85      1.16 o 
 -11   1  12       99.62      102.41      2.21 o 
 -10   1  12        3.49        3.15      0.81 o 
  -9   1  12      110.85      111.30      3.84 o 
  -8   1  12      873.01      932.64     11.98 o 
  -7   1  12       41.86       49.88      1.97 o 
  -6   1  12      184.80      168.32      2.17 o 
  -5   1  12      682.79      708.14      9.57 o 
  -4   1  12       42.83       33.81      0.90 o 
  -3   1  12      174.40      150.78      2.10 o 
  -2   1  12       14.57       16.54      0.86 o 
  -1   1  12      224.32      234.72      3.15 o 
   0   1  12      217.39      231.09      3.00 o 
   1   1  12      184.93      164.50      2.36 o 
   2   1  12      287.74      269.20      4.24 o 
   3   1  12     1765.43     1767.94     21.79 o 
   4   1  12        0.16       -0.75      0.75 o 
   5   1  12       53.53       57.49      1.41 o 
   6   1  12        0.36        0.34      0.54 o 
   7   1  12       83.18       80.91      1.80 o 
   8   1  12        7.33        4.60      0.96 o 
   9   1  12        5.53        9.81      1.28 o 
  10   1  12       10.49       11.63      1.24 o 
  11   1  12        0.85        1.25      0.93 o 
  12   1  12       12.15       18.25      1.68 o 
 -18   2  12        6.68        6.03      0.92 o 
 -17   2  12        3.28        1.12      0.84 o 
 -16   2  12       14.47       13.14      1.06 o 
 -15   2  12       41.81       42.67      1.91 o 
 -14   2  12      112.66      110.13      2.47 o 
 -13   2  12        0.00        0.32      0.29 o 
 -12   2  12       63.32       66.32      1.71 o 
 -11   2  12       44.24       41.84      2.46 o 
 -10   2  12      120.96      120.72      4.09 o 
  -9   2  12        0.01        0.62      0.52 o 
  -8   2  12        0.51        0.93      0.69 o 
  -7   2  12      150.13      167.56      5.42 o 
  -6   2  12      216.19      225.09      4.42 o 
  -5   2  12      235.19      223.36      3.29 o 
  -4   2  12      211.65      199.84      3.37 o 
  -3   2  12       16.92       20.99      4.39 o 
  -2   2  12      165.85      160.70      2.68 o 
  -1   2  12       65.34       55.34      1.22 o 
   0   2  12      120.83      117.69      1.84 o 
   1   2  12        0.39        5.42      2.17 o 
   2   2  12        2.04        1.47      0.66 o 
   3   2  12       27.57       27.72      0.99 o 
   4   2  12       26.24       19.04      1.08 o 
   5   2  12      209.37      195.57      3.06 o 
   6   2  12      186.13      168.38      3.34 o 
   7   2  12       26.52       29.48      1.36 o 
   8   2  12        0.01        0.26      0.61 o 
   9   2  12       50.79       52.37      2.09 o 
  10   2  12       11.53       14.20      1.26 o 
  11   2  12       63.62       64.74      2.02 o 
 -16   3  12        8.70        7.64      1.72 o 
 -15   3  12       10.50        7.83      3.29 o 
 -14   3  12       18.13       19.74      2.07 o 
 -13   3  12        0.05       -0.36      0.36 o 
 -12   3  12       17.86       15.00      1.54 o 
 -11   3  12        0.16        0.73      0.38 o 
 -10   3  12        6.72        6.64      0.81 o 
  -9   3  12       25.33       19.42      1.37 o 
  -8   3  12      205.17      188.65      5.85 o 
  -7   3  12       12.87       14.43      0.84 o 
  -6   3  12       47.34       50.16      1.10 o 
  -5   3  12        0.80        0.65      0.27 o 
  -4   3  12       43.40       43.62      1.64 o 
  -3   3  12       38.36       37.64      1.52 o 
  -2   3  12        0.03        0.65      0.40 o 
  -1   3  12       36.11       32.75      1.02 o 
   0   3  12       37.23       28.28      1.70 o 
   1   3  12        0.02       -0.22      0.55 o 
   2   3  12       89.37       89.07      1.71 o 
   3   3  12        4.08        4.75      0.64 o 
   4   3  12       21.95       23.58      1.01 o 
   5   3  12       27.97       29.50      1.40 o 
   6   3  12       23.71       19.80      1.08 o 
   7   3  12       62.49       64.66      1.79 o 
   8   3  12        1.35        0.22      0.73 o 
   9   3  12        3.71        3.69      0.93 o 
 -13   4  12        5.73        5.20      1.87 o 
 -12   4  12       12.00       10.85      2.17 o 
 -11   4  12        0.61        2.37      1.46 o 
 -10   4  12        1.88        1.16      1.29 o 
  -9   4  12        0.59        0.72      1.01 o 
  -8   4  12       12.66       12.89      2.04 o 
  -7   4  12       51.04       44.31      2.27 o 
  -6   4  12       11.81       14.05      1.76 o 
  -5   4  12        0.04       -0.08      0.80 o 
  -4   4  12        2.92        3.16      0.47 o 
  -3   4  12       89.66       84.17      2.78 o 
  -2   4  12       11.64       10.07      1.72 o 
  -1   4  12        0.00        0.19      0.35 o 
   0   4  12        0.14       -0.06      0.52 o 
   1   4  12       36.83       27.66      0.96 o 
   2   4  12        0.77        0.70      0.52 o 
   3   4  12        0.00        0.03      0.37 o 
   4   4  12       18.97       18.03      1.33 o 
   5   4  12        8.15        5.14      0.78 o 
   6   4  12        6.76        4.15      1.04 o 
   7   4  12        6.56        3.90      0.88 o 
  -9   5  12       21.15       23.90      2.33 o 
  -8   5  12        0.48        0.44      1.12 o 
  -7   5  12        2.74        4.07      1.49 o 
  -6   5  12       19.29       16.31      2.92 o 
  -5   5  12        5.30        4.17      1.92 o 
  -4   5  12       14.98        9.21      2.42 o 
  -3   5  12        0.08       -0.22      0.85 o 
  -2   5  12        0.26       -0.30      0.84 o 
  -1   5  12       12.33       15.31      2.32 o 
   0   5  12       35.05       35.11      2.66 o 
   1   5  12        2.34        0.84      1.44 o 
   2   5  12       22.37       22.45      6.64 o 
 -18   1  13        1.88        1.54      1.13 o 
 -17   1  13       24.43       24.62      1.73 o 
 -16   1  13       18.19       13.70      1.17 o 
 -15   1  13       16.65       12.68      0.93 o 
 -14   1  13        0.11        0.20      0.49 o 
 -13   1  13       18.66       19.93      0.87 o 
 -12   1  13        0.55        1.70      0.52 o 
 -11   1  13       89.91       94.83      1.77 o 
 -10   1  13        1.31        0.31      0.50 o 
  -9   1  13      281.13      300.05      4.93 o 
  -8   1  13        4.20       31.51      7.20 o 
  -7   1  13      142.65      150.64      1.87 o 
  -6   1  13        0.28        0.15      0.38 o 
  -5   1  13       29.99       29.35      0.99 o 
  -4   1  13        1.44        1.11      0.57 o 
  -3   1  13       26.28       25.04      0.92 o 
  -2   1  13        1.39        1.34      0.49 o 
  -1   1  13       16.27       13.92      0.68 o 
   0   1  13        3.33        1.44      0.62 o 
   1   1  13      175.37      170.85      3.09 o 
   2   1  13       96.36      109.29      2.64 o 
   3   1  13       26.48       29.02      1.42 o 
   4   1  13       45.33       56.23      1.44 o 
   5   1  13       13.56       10.09      0.90 o 
   6   1  13        7.38        6.45      0.90 o 
   7   1  13        1.47        2.38      0.75 o 
   8   1  13        0.03        0.19      0.73 o 
   9   1  13        0.34        0.15      0.64 o 
  10   1  13       24.90       33.09      1.78 o 
 -17   2  13       18.25       13.09      1.27 o 
 -16   2  13        4.08        2.33      1.01 o 
 -15   2  13        8.66        9.02      1.08 o 
 -14   2  13        8.70       11.03      1.17 o 
 -13   2  13        0.04       -0.20      0.40 o 
 -12   2  13       27.43       31.50      1.35 o 
 -11   2  13       61.87       71.36      2.06 o 
 -10   2  13        5.99        2.92      0.70 o 
  -9   2  13      334.73      341.02      5.11 o 
  -8   2  13        1.49        0.21      0.37 o 
  -7   2  13       29.74       32.51      1.11 o 
  -6   2  13       26.80       24.39      1.76 o 
  -5   2  13       49.91       47.31      2.21 o 
  -4   2  13       12.37       15.55      1.30 o 
  -3   2  13        0.02        0.89      0.36 o 
  -2   2  13       59.04       54.72      1.39 o 
  -1   2  13      267.17      263.76      5.14 o 
   0   2  13        0.15        0.36      0.49 o 
   1   2  13       20.05       16.74      0.90 o 
   2   2  13       10.89       11.22      0.94 o 
   3   2  13        0.08        0.00      0.54 o 
   4   2  13       17.24       19.05      1.05 o 
   5   2  13        4.50        6.62      1.00 o 
   6   2  13       44.52       43.48      1.42 o 
   7   2  13       24.40       18.69      1.27 o 
   8   2  13       12.83        9.96      1.34 o 
   9   2  13        4.63        7.89      1.22 o 
  10   2  13        7.80       12.49      1.22 o 
 -15   3  13        6.88       10.20      2.28 o 
 -14   3  13        6.25        8.08      1.63 o 
 -13   3  13        3.41        1.91      1.08 o 
 -12   3  13       31.02       36.89      1.22 o 
 -11   3  13       20.10       20.04      0.80 o 
 -10   3  13       95.96       94.24      3.33 o 
  -9   3  13      132.27      130.57      3.83 o 
  -8   3  13        1.10        1.14      0.48 o 
  -7   3  13      116.52      119.85      2.28 o 
  -6   3  13       14.53       14.55      0.71 o 
  -5   3  13       22.61       24.19      0.99 o 
  -4   3  13       12.24       14.96      1.12 o 
  -3   3  13        9.43        7.08      0.80 o 
  -2   3  13      115.33      126.54      2.70 o 
  -1   3  13        4.98        6.86      0.86 o 
   0   3  13        2.80        4.57      0.79 o 
   1   3  13       79.04       77.86      2.83 o 
   2   3  13       35.88       31.34      1.62 o 
   3   3  13      111.27      126.38      2.61 o 
   4   3  13       26.21       29.05      1.15 o 
   5   3  13       76.36       64.87      1.92 o 
   6   3  13       53.28       54.43      1.62 o 
   7   3  13        4.93        3.60      0.90 o 
   8   3  13       90.75      108.22      2.34 o 
 -12   4  13       41.34       35.99      2.75 o 
 -11   4  13        0.07        0.51      1.20 o 
 -10   4  13        2.49        3.36      1.43 o 
  -9   4  13       15.36       17.35      1.68 o 
  -8   4  13       35.58       37.52      2.24 o 
  -7   4  13       11.60       12.17      1.96 o 
  -6   4  13      178.44      192.44      3.93 o 
  -5   4  13       44.93       44.72      2.63 o 
  -4   4  13        9.27       15.13      3.71 o 
  -3   4  13       70.37       80.79      3.37 o 
  -2   4  13        0.22       41.53     24.58 o 
  -1   4  13      108.77      113.89      3.10 o 
   0   4  13       50.80       61.83      1.60 o 
   1   4  13        1.51        4.63      2.55 o 
   2   4  13       42.76       48.35      1.78 o 
   3   4  13        0.57        1.03      0.60 o 
   4   4  13        6.54        3.75      1.50 o 
   5   4  13       19.37       18.26      1.01 o 
  -6   5  13       28.41       31.22      2.34 o 
  -5   5  13        3.08        2.32      1.44 o 
  -4   5  13       21.89       23.50      1.71 o 
  -3   5  13        2.77        1.87      1.16 o 
  -2   5  13        1.21        0.54      1.03 o 
  -1   5  13        0.23        0.98      1.61 o 
 -17   0  14       73.95       75.90      4.37 o 
 -16   0  14       47.49       45.27      2.35 o 
 -15   0  14        0.97        1.61      1.08 o 
 -14   0  14        0.33       -0.07      1.32 o 
 -13   0  14       27.87       30.75      2.00 o 
 -12   0  14       91.10       99.66      3.49 o 
 -11   0  14       11.47       13.68      1.57 o 
 -10   0  14       16.11       16.54      4.32 o 
  -9   0  14      328.72      357.29      7.41 o 
  -8   0  14      180.98      197.68      3.24 o 
  -7   0  14        0.76       57.16      2.75 o 
  -6   0  14      109.33      113.10      2.52 o 
  -5   0  14       91.49       89.55      2.50 o 
  -4   0  14       97.21      101.15      3.92 o 
  -3   0  14       11.27       31.01     18.10 o 
  -2   0  14      204.30      199.06      3.67 o 
  -1   0  14      199.74      197.01      3.76 o 
   0   0  14        0.12        0.14      0.73 o 
   1   0  14      234.80      240.81      6.11 o 
   2   0  14      449.45      421.96     10.93 o 
   3   0  14      110.11      118.86      4.95 o 
   4   0  14       22.55       28.45      1.63 o 
   5   0  14       10.44        6.06      1.56 o 
   6   0  14       25.46       21.75      1.83 o 
   7   0  14        9.58       12.56      1.72 o 
   8   0  14       60.36       83.94      5.56 o 
   9   0  14        0.06        0.56      1.21 o 
 -17   1  14        0.36        0.65      0.77 o 
 -16   1  14       10.84       11.03      0.90 o 
 -15   1  14       41.48       38.86      1.16 o 
 -14   1  14       16.04       16.95      0.89 o 
 -13   1  14       29.19       32.50      1.18 o 
 -12   1  14       15.77       18.30      0.94 o 
 -11   1  14      134.52      146.15      2.39 o 
 -10   1  14       46.92       39.66      2.51 o 
  -9   1  14      434.04      451.45      6.66 o 
  -8   1  14      482.61      483.91      6.79 o 
  -7   1  14        0.04        0.20      0.29 o 
  -6   1  14      120.22      120.52      5.77 o 
  -5   1  14       72.49       78.35      6.07 o 
  -4   1  14       41.07       40.58      1.08 o 
  -3   1  14      244.06      247.82      3.65 o 
  -2   1  14       37.33       40.19      1.24 o 
  -1   1  14      186.35      175.95      2.53 o 
   0   1  14      280.31      295.39      3.73 o 
   1   1  14       97.34       94.13      2.35 o 
   2   1  14      667.82      656.80      8.52 o 
   3   1  14       11.85       12.96      1.28 o 
   4   1  14        0.30        0.22      0.52 o 
   5   1  14       39.02       38.71      1.44 o 
   6   1  14       20.77       26.38      1.34 o 
   7   1  14       88.12       96.67      2.31 o 
   8   1  14       68.40       69.31      2.48 o 
   9   1  14        0.11        1.96      0.92 o 
 -16   2  14        2.56        1.57      0.84 o 
 -15   2  14       24.32       26.72      1.23 o 
 -14   2  14        9.65       11.42      0.94 o 
 -13   2  14        1.79        3.56      0.89 o 
 -12   2  14       25.84       30.31      1.22 o 
 -11   2  14        2.22        0.93      0.69 o 
 -10   2  14       44.17       43.21      1.46 o 
  -9   2  14      119.09      126.92      2.96 o 
  -8   2  14        0.07       -0.21      0.24 o 
  -7   2  14        7.19        8.36      0.98 o 
  -6   2  14        0.59        0.01      0.31 o 
  -5   2  14       73.76       70.06      2.24 o 
  -4   2  14      123.54      123.89      2.12 o 
  -3   2  14       17.61       17.95      0.95 o 
  -2   2  14        5.29        8.44      0.62 o 
  -1   2  14      160.47      158.89      2.87 o 
   0   2  14       27.41       32.48      2.82 o 
   1   2  14       21.58       18.53      1.17 o 
   2   2  14       10.03        8.90      0.96 o 
   3   2  14        8.41        7.68      0.83 o 
   4   2  14       15.79       14.46      1.08 o 
   5   2  14        0.00        0.03      0.50 o 
   6   2  14       87.80       92.76      2.21 o 
   7   2  14        4.76        6.25      1.21 o 
   8   2  14       54.05       59.98      1.92 o 
 -14   3  14       12.24       14.12      1.93 o 
 -13   3  14        6.56        7.16      1.62 o 
 -12   3  14        5.20        2.55      1.39 o 
 -11   3  14        0.02       -1.14      1.14 o 
 -10   3  14       82.28       72.79      2.59 o 
  -9   3  14      116.60      113.42      2.12 o 
  -8   3  14       10.90       15.71      1.21 o 
  -7   3  14       10.49        9.04      0.57 o 
  -6   3  14       20.95       20.84      0.93 o 
  -5   3  14        1.54        0.34      0.49 o 
  -4   3  14        0.37        0.46      0.45 o 
  -3   3  14       28.06       29.58      1.34 o 
  -2   3  14        6.74        6.42      0.85 o 
  -1   3  14       35.87       39.32      1.87 o 
   0   3  14       26.74       19.79      4.09 o 
   1   3  14       29.32       22.28      1.41 o 
   2   3  14       88.63       78.69      1.76 o 
   3   3  14       48.00       39.64      1.53 o 
   4   3  14       14.03       16.65      1.20 o 
   5   3  14        7.34        8.04      0.93 o 
   6   3  14       17.60       17.26      1.20 o 
 -11   4  14        0.90        0.90      1.11 o 
 -10   4  14        1.19        3.32      1.44 o 
  -9   4  14        0.29       -0.34      1.07 o 
  -8   4  14        1.04        0.98      1.17 o 
  -7   4  14        3.02        3.09      1.35 o 
  -6   4  14       30.00       29.86      1.88 o 
  -5   4  14        8.48        7.52      1.41 o 
  -4   4  14        4.04        5.36      1.83 o 
  -3   4  14       14.01       19.22      3.33 o 
  -2   4  14        3.32        0.89      1.78 o 
  -1   4  14        3.79        4.41      1.78 o 
   0   4  14        6.16        6.49      0.77 o 
   1   4  14        2.78        2.19      0.85 o 
   2   4  14        0.07        0.06      0.51 o 
   3   4  14        5.29        5.27      1.04 o 
 -16   1  15        4.41        3.82      0.98 o 
 -15   1  15        0.12        0.43      0.98 o 
 -14   1  15        3.81        2.08      0.68 o 
 -13   1  15       26.20       25.53      1.09 o 
 -12   1  15      116.74      117.66      2.52 o 
 -11   1  15        2.52        1.79      0.89 o 
 -10   1  15      114.20      114.99      2.65 o 
  -9   1  15        0.21       -0.83      0.88 o 
  -8   1  15       14.66       12.04      1.29 o 
  -7   1  15        8.28        5.11      0.65 o 
  -6   1  15        0.01        0.15      0.46 o 
  -5   1  15       31.40       29.13      1.12 o 
  -4   1  15        6.67       11.70      1.41 o 
  -3   1  15       16.61       12.25      0.93 o 
  -2   1  15      156.92      145.74      2.21 o 
  -1   1  15       24.00       28.45      1.04 o 
   0   1  15       50.76       52.90      1.48 o 
   1   1  15        0.03       -0.05      0.49 o 
   2   1  15        7.81        8.59      1.15 o 
   3   1  15       30.24       29.02      1.30 o 
   4   1  15       34.54       32.83      1.43 o 
   5   1  15       17.72       17.31      1.18 o 
   6   1  15        4.92        4.10      1.13 o 
   7   1  15        0.34        1.56      0.90 o 
   8   1  15        2.15        5.19      1.16 o 
 -15   2  15        0.11        0.05      0.33 o 
 -14   2  15       19.52       20.62      1.30 o 
 -13   2  15       16.44       21.40      1.54 o 
 -12   2  15        4.54        2.67      0.94 o 
 -11   2  15        0.22        0.10      0.53 o 
 -10   2  15      111.15      107.19      2.53 o 
  -9   2  15        0.35       -0.23      0.32 o 
  -8   2  15       60.61       62.50      1.70 o 
  -7   2  15        6.81       10.03      2.24 o 
  -6   2  15       14.22       16.01      1.54 o 
  -5   2  15        2.38        0.51      0.36 o 
  -4   2  15       70.39       65.10      1.40 o 
  -3   2  15       26.34       29.41      1.17 o 
  -2   2  15        3.38        2.06      0.55 o 
  -1   2  15       34.36       39.53      1.78 o 
   0   2  15      363.78      367.65      6.15 o 
   1   2  15       16.65       18.95      4.90 o 
   2   2  15       51.55       53.23      1.58 o 
   3   2  15        3.38        4.22      0.83 o 
   4   2  15        4.42        3.50      0.87 o 
   5   2  15       27.44       23.98      1.34 o 
   6   2  15        0.18        2.09      0.91 o 
   7   2  15       45.58       64.50      2.26 o 
 -13   3  15       44.10       39.63      2.41 o 
 -12   3  15       33.96       35.69      2.10 o 
 -11   3  15        2.63        1.67      1.13 o 
 -10   3  15       43.77       44.90      2.47 o 
  -9   3  15       10.45       12.24      0.81 o 
  -8   3  15        0.02       -0.45      0.45 o 
  -7   3  15       32.92       40.25      1.25 o 
  -6   3  15        3.08        1.23      0.54 o 
  -5   3  15      112.31      106.58      3.80 o 
  -4   3  15       88.68       99.20      3.42 o 
  -3   3  15        2.76        4.00      0.52 o 
  -2   3  15      104.93       67.18     22.67 o 
  -1   3  15        0.20        0.33      0.48 o 
   0   3  15        4.44        6.38      0.93 o 
   1   3  15       18.64       24.11      1.17 o 
   2   3  15       41.71       40.97      1.69 o 
   3   3  15       43.66       41.14      1.41 o 
   4   3  15        9.76        9.98      0.96 o 
  -9   4  15        7.59        7.52      1.99 o 
  -8   4  15        4.38        4.92      1.35 o 
  -7   4  15        2.52        2.49      1.41 o 
  -6   4  15       30.93       38.89      2.30 o 
  -5   4  15       12.94       18.68      3.29 o 
  -4   4  15        7.83       13.73      3.15 o 
  -3   4  15       53.59       63.03      5.09 o 
  -2   4  15        0.12        0.18      1.89 o 
  -1   4  15       48.07       53.42      3.29 o 
   0   4  15       57.67       60.41      5.47 o 
 -15   0  16        2.52        4.92      1.42 o 
 -14   0  16        7.51        4.35      1.42 o 
 -13   0  16       19.59       14.14      4.70 o 
 -12   0  16      768.79      774.89     16.98 o 
 -11   0  16      130.94      151.79      9.43 o 
 -10   0  16       38.04       39.98      2.84 o 
  -9   0  16      177.08      179.19      4.59 o 
  -8   0  16       21.60       29.28      8.63 o 
  -7   0  16       37.87       43.89      1.54 o 
  -6   0  16       12.09       19.26      3.98 o 
  -5   0  16        0.01       -0.58      0.87 o 
  -4   0  16      104.03      105.49      3.13 o 
  -3   0  16       11.13       20.95      7.32 o 
  -2   0  16      145.21      143.79      6.82 o 
  -1   0  16      327.46      322.59      7.23 o 
   0   0  16        4.10        2.27      0.94 o 
   1   0  16      121.80      133.65      3.07 o 
   2   0  16       16.66        7.76      1.14 o 
   3   0  16       42.85       43.55      2.15 o 
   4   0  16       62.00       60.13      3.30 o 
   5   0  16       16.57        9.31      1.34 o 
   6   0  16        1.95        5.84      1.40 o 
 -15   1  16        0.27        1.30      1.04 o 
 -14   1  16       26.24       25.64      1.63 o 
 -13   1  16        3.90        4.65      1.08 o 
 -12   1  16        1.44        1.11      0.82 o 
 -11   1  16       31.79       32.07      1.74 o 
 -10   1  16        0.09       -0.14      0.65 o 
  -9   1  16       26.55       27.65      1.31 o 
  -8   1  16       38.85       45.16      1.95 o 
  -7   1  16        8.66       14.92      2.51 o 
  -6   1  16       32.58       34.29      2.20 o 
  -5   1  16       38.77       41.17      1.57 o 
  -4   1  16       23.09       19.22      1.12 o 
  -3   1  16        0.08       -0.08      0.41 o 
  -2   1  16        6.28        5.67      1.09 o 
  -1   1  16       85.13       89.19      1.94 o 
   0   1  16       39.63       27.36      1.11 o 
   1   1  16        0.24        0.26      0.61 o 
   2   1  16       94.99       91.10      1.81 o 
   3   1  16        0.37        0.42      0.61 o 
   4   1  16       15.08       18.72      1.29 o 
   5   1  16       92.73      102.60      2.58 o 
   6   1  16        0.01        0.53      0.89 o 
 -14   2  16        1.82        0.20      0.84 o 
 -13   2  16       17.70       19.47      1.39 o 
 -12   2  16      145.02      149.46      3.03 o 
 -11   2  16       16.82       19.13      1.29 o 
 -10   2  16       24.09       25.35      1.63 o 
  -9   2  16       60.51       64.05      2.22 o 
  -8   2  16        8.39       28.68     10.11 o 
  -7   2  16       42.12       46.03      1.30 o 
  -6   2  16       26.32       29.35      5.96 o 
  -5   2  16        8.08        7.81      1.12 o 
  -4   2  16       59.91       61.43      1.70 o 
  -3   2  16        5.84        5.95      0.75 o 
  -2   2  16       56.48       51.94      1.53 o 
  -1   2  16      147.79      157.78      2.63 o 
   0   2  16        5.18        1.77      0.95 o 
   1   2  16        3.61        2.58      0.75 o 
   2   2  16        0.18       -0.05      0.54 o 
   3   2  16       64.22       69.04      1.86 o 
   4   2  16       39.93       38.45      1.66 o 
   5   2  16        9.80       10.51      1.44 o 
 -11   3  16        2.30        0.17      1.04 o 
 -10   3  16       16.96       12.95      1.59 o 
  -9   3  16       29.43       28.03      1.88 o 
  -8   3  16        5.15        4.65      1.93 o 
  -7   3  16        9.44        7.14      1.72 o 
  -6   3  16       31.21       35.60      1.43 o 
  -5   3  16       13.85       14.79      1.20 o 
  -4   3  16       10.43       10.43      2.09 o 
  -3   3  16        0.35        1.59      1.15 o 
  -2   3  16        0.84       -0.39      0.39 o 
  -1   3  16       28.40       23.12      2.83 o 
   0   3  16        0.79        1.48      0.80 o 
   1   3  16        4.39        1.60      1.00 o 
   2   3  16       27.41       27.99      2.31 o 
 -13   1  17       12.94       10.26      1.29 o 
 -12   1  17        0.00        0.38      0.67 o 
 -11   1  17       39.74       36.28      1.53 o 
 -10   1  17        0.41        0.00      0.59 o 
  -9   1  17       19.11       22.75      1.26 o 
  -8   1  17        7.23        4.38      0.71 o 
  -7   1  17        4.93        4.92      0.90 o 
  -6   1  17        0.41        1.24      0.71 o 
  -5   1  17       52.82       45.66      1.62 o 
  -4   1  17        4.49        3.38      0.68 o 
  -3   1  17        3.99        3.56      0.70 o 
  -2   1  17        4.03        6.60      3.92 o 
  -1   1  17      128.64      128.49      2.99 o 
   0   1  17       21.61       19.24      1.21 o 
   1   1  17       17.57       16.66      1.06 o 
   2   1  17        0.58        0.46      0.62 o 
   3   1  17        3.47        2.01      0.73 o 
   4   1  17        8.61       10.87      1.25 o 
 -12   2  17        3.98        1.49      0.99 o 
 -11   2  17       35.55       34.09      2.13 o 
 -10   2  17        1.52        0.99      0.75 o 
  -9   2  17       12.33       13.73      1.08 o 
  -8   2  17       27.87       38.10      1.31 o 
  -7   2  17        0.54        2.01      0.81 o 
  -6   2  17       39.71       33.75      1.56 o 
  -5   2  17       25.65       25.99      1.83 o 
  -4   2  17        0.89       -0.08      0.77 o 
  -3   2  17      197.89      187.24      3.23 o 
  -2   2  17       16.16       11.71      3.26 o 
  -1   2  17       49.25       50.64      1.44 o 
   0   2  17       16.35       23.87      1.13 o 
   1   2  17        2.10        1.61      0.65 o 
   2   2  17       26.29       24.29      1.41 o 
  -8   3  17        5.76       18.11     10.51 o 
  -7   3  17       74.78       85.11      3.67 o 
  -6   3  17        9.79       13.66      1.13 o 
  -5   3  17       36.51       31.21      3.51 o 
  -4   3  17      110.34      109.70      5.23 o 
  -3   3  17       50.53       54.78      3.30 o 
  -2   3  17        1.10       16.10     11.07 o 
 -12   0  18       19.41       21.45      2.71 o 
 -11   0  18       28.08       26.16      2.11 o 
 -10   0  18        0.47        1.46      1.98 o 
  -9   0  18        6.31       11.17      1.57 o 
  -8   0  18        1.98        0.61      1.36 o 
  -7   0  18       36.89       39.70      3.06 o 
  -6   0  18        0.15       18.97     14.41 o 
  -5   0  18      138.72      136.17      3.54 o 
  -4   0  18        7.49       10.84      1.32 o 
  -3   0  18       24.93       17.01      1.78 o 
  -2   0  18      167.73      162.28      4.82 o 
  -1   0  18        5.32        8.38      1.42 o 
   0   0  18        5.12        4.44      1.15 o 
   1   0  18      100.72       99.22      3.15 o 
   2   0  18        0.33        0.20      0.95 o 
 -11   1  18        0.08        0.93      0.81 o 
 -10   1  18        7.34       11.14      1.37 o 
  -9   1  18        1.66        0.91      0.74 o 
  -8   1  18       11.22       14.45      0.95 o 
  -7   1  18        0.09       -0.42      0.64 o 
  -6   1  18        0.51       -0.14      0.93 o 
  -5   1  18       42.43       43.69      2.19 o 
  -4   1  18       12.16       13.06      2.17 o 
  -3   1  18        0.06        0.29      0.56 o 
  -2   1  18        5.56        5.84      1.36 o 
  -1   1  18       26.11       25.14      1.47 o 
   0   1  18       41.28       42.86      2.24 o 
   1   1  18        5.30        5.59      0.93 o 
  -9   2  18        2.40        3.44      1.13 o 
  -8   2  18        0.06        0.01      0.49 o 
  -7   2  18       40.58       45.74      1.51 o 
  -6   2  18       22.94       26.39      2.16 o 
  -5   2  18       25.90       21.81      1.90 o 
  -4   2  18       25.59       31.55      1.92 o 
  -3   2  18        0.12        0.95      0.99 o 
  -2   2  18       79.01       68.24      2.42 o 
  -1   2  18        0.36       -0.33      0.85 o 
  -6   1  19        5.18        3.01      1.03 o 
  -5   1  19        0.39       -0.01      0.77 o 
                                                 
